# Supplementary material for: 2-(4-Bromo­phen­yl)-4-(4-meth­oxy­phen­yl)-6,7,8,9-tetra­hydro-5H-cyclo­hepta­[b]pyridine
Source: Acta Crystallogr Sect E Struct Rep Online. 2013 May 25;69(Pt 6):o956. doi: 10.1107/S1600536813013913 (PMC3685096; doi:10.1107/S1600536813013913)
Supplement: Supplementary file 1 [file e-69-0o956-sup1.cif]

##############################################################################
#                                                                            #
# This CIF contains the data in a paper accepted for publication in          #
# Acta Crystallographica Section E. It conforms to the requirements of       #
# Notes for Authors for Acta Crystallographica Section E, and has been       #
# peer reviewed under the auspices of the IUCr Commission on Journals.       #
#                                                                            #
# Full details of the Crystallographic Information File format               #
# are given in the paper "The Crystallographic Information File (CIF):       #
# a New Standard Archive File for Crystallography" by S. R. Hall, F. H.      #
# Allen and I. D. Brown [Acta Cryst. (1991), A47, 655-685].                  #
#                                                                            #
# The current version of the core CIF dictionary is obtainable from          #
# ftp://ftp.iucr.org/pub/cif_core.dic.                                       #
#                                                                            #
# Software is freely available for graphical display of the structure(s)     #
# in this CIF. For information consult the CIF software page                 #
# http://www.iucr.org/resources/cif/software.                                #
#                                                                            #
# This file may be used for bona fide research purposes within the           #
# scientific community so long as proper attribution is given to the journal # 
# article from which it was obtained.                                        #
#                                                                            #
##############################################################################
data_global
_audit_creation_method     'PLATON <TABLE ACC> option'
_journal_date_recd_electronic     2013-04-18
_journal_date_accepted     2013-05-20
_journal_name_full     'Acta Crystallographica, Section E'
_journal_year     2013
_journal_volume     69
_journal_issue      6
_journal_page_first     o956
_journal_page_last     o956
_journal_paper_category     QO
_journal_paper_doi     10.1107/S1600536813013913
_journal_coeditor_code     RZ5059
_publ_contact_author_name     'Dr \'I. \,Celik'
_publ_contact_author_address
;
Department of Physics,
Faculty of Sciences,
Cumhuriyet University,
58140 Sivas,
Turkey
;
_publ_contact_author_email     icelik@cumhuriyet.edu.tr
_publ_contact_author_fax     '+90-346-219 11 86'
_publ_contact_author_phone     '+90-346-219 11 85 extra 1863'
_publ_section_title
;\
2-(4-Bromophenyl)-4-(4-methoxyphenyl)-6,7,8,9-tetrahydro-5<i>H</i>-\
cyclohepta[<i>b</i>]pyridine
;
loop_
    _publ_author_name
    _publ_author_address
    '\'Ismail \,Celik'
;
Department of Physics,
Faculty of Sciences,
Cumhuriyet University,
58140 Sivas,
Turkey
;
    'Mehmet Akkurt'
;
Department of Physics,
Faculty of Sciences,
Erciyes University,
38039 Kayseri,
Turkey
;
    'Hayreddin Gezegen'
;
Department of Physics,
Faculty of Arts and Sciences,
Gaziosmanpa\,sa University,
60240 Tokat,
Turkey
;
    'Canan Kazak'
;
Department of Physics
Faculty of Arts and Sciences
Ondokuz May\?is University
55139 Samsun
Turkey
;
data_I
_chemical_name_systematic
;\
2-(4-Bromophenyl)-4-(4-methoxyphenyl)-6,7,8,9-tetrahydro-5<i>H</i>-\
cyclohepta[<i>b</i>]pyridine
;
_chemical_name_common     ?
_chemical_formula_moiety     'C23 H22 Br N O'
_chemical_formula_sum     'C23 H22 Br N O'
_chemical_formula_structural     ?
_chemical_formula_iupac     'C23 H22 Br N O'
_chemical_formula_weight     408.32
_chemical_melting_point     ?
_symmetry_cell_setting     monoclinic
_symmetry_space_group_name_H-M     'P 21/c'
_symmetry_space_group_name_Hall     '-P 2ybc'
loop_
    _symmetry_equiv_pos_site_id
    _symmetry_equiv_pos_as_xyz
    1 x,y,z
    2 -x,1/2+y,1/2-z
    3 -x,-y,-z
    4 x,1/2-y,1/2+z
_cell_length_a     10.409(5)
_cell_length_b     10.054(5)
_cell_length_c     18.428(5)
_cell_angle_alpha     90
_cell_angle_beta     94.850(5)
_cell_angle_gamma     90
_cell_volume     1921.6(14)
_cell_formula_units_Z     4
_cell_measurement_reflns_used     3507
_cell_measurement_theta_min     1.96
_cell_measurement_theta_max     29.74
_cell_measurement_temperature     296(2)
_cell_special_details
;
;
_exptl_crystal_description     'prism'
_exptl_crystal_colour     'yellow'
_exptl_crystal_size_max     0.580
_exptl_crystal_size_mid     0.417
_exptl_crystal_size_min     0.260
_exptl_crystal_size_rad     ?
_exptl_crystal_density_diffrn     1.411
_exptl_crystal_density_meas     ?
_exptl_crystal_density_method     'Not Measured'
_exptl_crystal_F_000     840
loop_
    _exptl_crystal_face_index_h
    _exptl_crystal_face_index_k
    _exptl_crystal_face_index_l
    _exptl_crystal_face_perp_dist
    1 2 1 0.2770
    0 -3 -4 0.3160
    5 2 -4 0.2960
    -2 -1 1 0.1250
    6 -3 4 0.2110
    -4 1 0 0.0570
    0 1 -4 0.1920
    2 -2 5 0.2560
    -3 -1 6 0.2590
    3 -1 -5 0.3460
_exptl_absorpt_coefficient_mu     2.150
_exptl_absorpt_correction_type     integration
_exptl_absorpt_process_details     '(XRED-32; Stoe & Cie, 2002)'
_exptl_absorpt_correction_T_min     0.355
_exptl_absorpt_correction_T_max     0.572
_exptl_special_details
;
;
_diffrn_ambient_temperature     296(2)
_diffrn_radiation_type     'Mo K\a'
_diffrn_radiation_wavelength     0.71073
_diffrn_radiation_monochromator     'plane graphite'
_diffrn_measurement_device_type     'Stoe IPDS 2'
_diffrn_measurement_device     '2-circle goniometer'
_diffrn_measurement_method     '\w scans'
_diffrn_detector_area_resol_mean     6.67
_diffrn_reflns_number     28207
_diffrn_reflns_av_R_equivalents     0.1781
_diffrn_reflns_av_sigmaI/netI     0.0727
_diffrn_reflns_theta_min     1.96
_diffrn_reflns_theta_max     26.50
_diffrn_reflns_theta_full     26.50
_diffrn_measured_fraction_theta_max     1.000
_diffrn_measured_fraction_theta_full     1.000
_diffrn_reflns_limit_h_min     -13
_diffrn_reflns_limit_h_max     13
_diffrn_reflns_limit_k_min     -12
_diffrn_reflns_limit_k_max     12
_diffrn_reflns_limit_l_min     -23
_diffrn_reflns_limit_l_max     23
_diffrn_reflns_reduction_process
;
;
_refine_special_details
;
Refinement on <i>F</i>^2^ for ALL reflections except those flagged by the user
for potential systematic errors. Weighted <i>R</i>-factors <i>wR</i> and all
goodnesses of fit <i>S</i> are based on <i>F</i>^2^, conventional
<i>R</i>-factors <i>R</i> are based on <i>F</i>, with <i>F</i> set to zero for
negative <i>F</i>^2^. The observed criterion of <i>F</i>^2^ > \s(<i>F</i>^2^)
is used only for calculating -<i>R</i>-factor-obs <i>etc</i>. and is not
relevant to the choice of reflections for refinement. <i>R</i>-factors based
on <i>F</i>^2^ are statistically about twice as large as those based on
<i>F</i>, and <i>R</i>-factors based on ALL data will be even larger.
;
_reflns_number_total     3986
_reflns_number_gt     3083
_reflns_threshold_expression     I>2\s(I)
_refine_ls_structure_factor_coef     Fsqd
_refine_ls_matrix_type     full
_refine_ls_R_factor_all     0.0799
_refine_ls_R_factor_gt     0.0596
_refine_ls_wR_factor_gt     0.1097
_refine_ls_wR_factor_ref     0.1187
_refine_ls_goodness_of_fit_ref     1.117
_refine_ls_restrained_S_all     1.117
_refine_ls_number_reflns     3986
_refine_ls_number_parameters     235
_refine_ls_number_restraints     0
_refine_ls_number_constraints     ?
_refine_ls_hydrogen_treatment     constr
_refine_ls_weighting_scheme     calc
_refine_ls_weighting_details
         'calc w=1/[\s^2^(Fo^2^)+(0.0476P)^2^+0.6943P] where P=(Fo^2^+2Fc^2^)/3'
_atom_sites_solution_hydrogens     geom
_atom_sites_solution_primary     direct
_atom_sites_solution_secondary     difmap
_refine_ls_shift/su_max     0.000
_refine_ls_shift/su_mean     0.000
_refine_diff_density_max     0.666
_refine_diff_density_min     -0.421
_refine_ls_extinction_method     'none'
_refine_ls_abs_structure_details     ?
_refine_ls_abs_structure_Flack     .
loop_
    _atom_type_symbol
    _atom_type_description
    _atom_type_scat_dispersion_real
    _atom_type_scat_dispersion_imag
    _atom_type_scat_source
    C C 0.0033 0.0016 ' International Tables Vol C Tables 4.2.6.8 and 6.1.1.4'
    H H 0.0000 0.0000 ' International Tables Vol C Tables 4.2.6.8 and 6.1.1.4'
    Br Br -0.2901 2.4595
                        ' International Tables Vol C Tables 4.2.6.8 and 6.1.1.4'
    N N 0.0061 0.0033 ' International Tables Vol C Tables 4.2.6.8 and 6.1.1.4'
    O O 0.0106 0.0060 ' International Tables Vol C Tables 4.2.6.8 and 6.1.1.4'
_computing_data_collection     'X-AREA (Stoe & Cie, 2002)'
_computing_cell_refinement     'X-AREA (Stoe & Cie, 2002)'
_computing_data_reduction     'X-RED32 (Stoe & Cie, 2002)'
_computing_structure_solution     'SHELXS97 (Sheldrick, 2008)'
_computing_structure_refinement     'SHELXL97 (Sheldrick, 2008)'
_computing_molecular_graphics     'ORTEP-3 for Windows (Farrugia, 2012)'
_computing_publication_material
                                'WinGX (Farrugia, 2012) and PLATON (Spek, 2009)'
loop_
    _atom_site_type_symbol
    _atom_site_label
    _atom_site_fract_x
    _atom_site_fract_y
    _atom_site_fract_z
    _atom_site_U_iso_or_equiv
    _atom_site_thermal_displace_type
    _atom_site_calc_flag
    _atom_site_refinement_flags
    _atom_site_occupancy
    _atom_site_disorder_assembly
    _atom_site_disorder_group
    Br Br1 0.22100(4) 0.14765(5) 0.68332(2) 0.07670(10)
                                                      Uani d . 1.000 . .
    O O1 -0.3941(2) 0.0596(2) 0.06337(14) 0.0741(9) Uani d . 1.000 . .
    N N1 0.3068(2) 0.0105(3) 0.32719(14) 0.0564(9) Uani d . 1.000 . .
    C C1 0.1937(3) 0.0478(3) 0.35239(16) 0.0532(10) Uani d . 1.000 . .
    C C2 0.0825(3) 0.0575(3) 0.30651(17) 0.0562(10) Uani d . 1.000 . .
    C C3 0.0829(3) 0.0282(3) 0.23272(17) 0.0544(10) Uani d . 1.000 . .
    C C4 0.2004(3) -0.0098(3) 0.20640(17) 0.0553(10) Uani d . 1.000 . .
    C C5 0.3082(3) -0.0176(3) 0.25619(17) 0.0568(10) Uani d . 1.000 . .
    C C6 0.4390(3) -0.0579(4) 0.2335(2) 0.0700(12) Uani d . 1.000 . .
    C C7 0.4441(4) -0.1991(4) 0.2031(2) 0.0798(16) Uani d . 1.000 . .
    C C8 0.3898(4) -0.2128(5) 0.1245(2) 0.0865(17) Uani d . 1.000 . .
    C C9 0.2484(4) -0.1809(4) 0.1093(2) 0.0839(16) Uani d . 1.000 . .
    C C10 0.2126(4) -0.0375(4) 0.12674(19) 0.0721(14) Uani d . 1.000 . .
    C C11 -0.0402(3) 0.0400(3) 0.18588(16) 0.0551(10) Uani d . 1.000 . .
    C C12 -0.1082(3) 0.1580(3) 0.18180(18) 0.0595(11) Uani d . 1.000 . .
    C C13 -0.2265(3) 0.1698(3) 0.14134(18) 0.0601(11) Uani d . 1.000 . .
    C C14 -0.2783(3) 0.0606(3) 0.10434(17) 0.0586(11) Uani d . 1.000 . .
    C C15 -0.2119(4) -0.0577(4) 0.1079(2) 0.0728(12) Uani d . 1.000 . .
    C C16 -0.0948(4) -0.0675(4) 0.1480(2) 0.0691(11) Uani d . 1.000 . .
    C C17 -0.4694(4) 0.1773(4) 0.0621(2) 0.0760(14) Uani d . 1.000 . .
    C C18 0.1993(3) 0.0751(3) 0.43212(16) 0.0505(9) Uani d . 1.000 . .
    C C19 0.3097(3) 0.0476(4) 0.47628(18) 0.0647(11) Uani d . 1.000 . .
    C C20 0.3172(3) 0.0689(4) 0.55055(19) 0.0641(11) Uani d . 1.000 . .
    C C21 0.2123(3) 0.1207(3) 0.58153(17) 0.0562(10) Uani d . 1.000 . .
    C C22 0.1016(3) 0.1529(4) 0.53894(18) 0.0658(11) Uani d . 1.000 . .
    C C23 0.0957(3) 0.1291(3) 0.46491(18) 0.0624(11) Uani d . 1.000 . .
    H H2 0.00620 0.08400 0.32510 0.0670 Uiso c R 1.000 . .
    H H6A 0.50170 -0.05060 0.27530 0.0830 Uiso c R 1.000 . .
    H H6B 0.46390 0.00400 0.19690 0.0830 Uiso c R 1.000 . .
    H H7A 0.53320 -0.22860 0.20700 0.0960 Uiso c R 1.000 . .
    H H7B 0.39660 -0.25760 0.23300 0.0960 Uiso c R 1.000 . .
    H H8A 0.43830 -0.15480 0.09480 0.1040 Uiso c R 1.000 . .
    H H8B 0.40390 -0.30340 0.10890 0.1040 Uiso c R 1.000 . .
    H H9A 0.19910 -0.24060 0.13770 0.1000 Uiso c R 1.000 . .
    H H9B 0.22330 -0.19800 0.05820 0.1000 Uiso c R 1.000 . .
    H H10A 0.27760 0.02140 0.10980 0.0870 Uiso c R 1.000 . .
    H H10B 0.13120 -0.01610 0.09960 0.0870 Uiso c R 1.000 . .
    H H12 -0.07370 0.23180 0.20690 0.0710 Uiso c R 1.000 . .
    H H13 -0.27030 0.25050 0.13930 0.0720 Uiso c R 1.000 . .
    H H15 -0.24640 -0.13170 0.08300 0.0870 Uiso c R 1.000 . .
    H H16 -0.05130 -0.14840 0.14970 0.0830 Uiso c R 1.000 . .
    H H17A -0.54790 0.16370 0.03180 0.1140 Uiso c R 1.000 . .
    H H17B -0.42180 0.24920 0.04290 0.1140 Uiso c R 1.000 . .
    H H17C -0.48930 0.19860 0.11060 0.1140 Uiso c R 1.000 . .
    H H19 0.38120 0.01360 0.45550 0.0780 Uiso c R 1.000 . .
    H H20 0.39230 0.04840 0.57930 0.0770 Uiso c R 1.000 . .
    H H22 0.03170 0.19020 0.55980 0.0790 Uiso c R 1.000 . .
    H H23 0.02040 0.14980 0.43630 0.0750 Uiso c R 1.000 . .
loop_
    _atom_site_aniso_label
    _atom_site_aniso_U_11
    _atom_site_aniso_U_22
    _atom_site_aniso_U_33
    _atom_site_aniso_U_12
    _atom_site_aniso_U_13
    _atom_site_aniso_U_23
    Br1 0.0721(2) 0.1010(3) 0.0569(2) 0.0059(2) 0.0055(2) -0.0121(2)
    O1 0.0727(15) 0.0659(15) 0.0804(16) 0.0092(12) -0.0131(12) -0.0115(12)
    N1 0.0601(16) 0.0502(14) 0.0594(15) 0.0013(12) 0.0077(12) -0.0005(12)
    C1 0.0608(18) 0.0430(16) 0.0564(16) 0.0004(14) 0.0080(14) 0.0016(13)
    C2 0.0578(17) 0.0502(18) 0.0613(17) 0.0005(14) 0.0096(14) -0.0026(14)
    C3 0.0634(18) 0.0427(16) 0.0570(17) -0.0029(14) 0.0039(14) 0.0017(13)
    C4 0.0655(19) 0.0487(17) 0.0528(16) -0.0003(14) 0.0115(14) 0.0005(13)
    C5 0.0653(18) 0.0504(18) 0.0557(17) 0.0000(15) 0.0119(14) -0.0012(14)
    C6 0.065(2) 0.081(2) 0.065(2) 0.0042(19) 0.0118(16) -0.0063(18)
    C7 0.083(3) 0.082(3) 0.076(2) 0.019(2) 0.017(2) -0.005(2)
    C8 0.094(3) 0.085(3) 0.083(3) 0.008(2) 0.022(2) -0.024(2)
    C9 0.089(3) 0.090(3) 0.074(2) -0.008(2) 0.015(2) -0.023(2)
    C10 0.073(2) 0.085(3) 0.0592(19) -0.001(2) 0.0102(16) -0.0013(18)
    C11 0.0635(18) 0.0493(18) 0.0532(16) -0.0004(15) 0.0089(14) -0.0016(13)
    C12 0.0670(19) 0.0494(18) 0.0622(18) -0.0037(15) 0.0066(15) -0.0081(14)
    C13 0.0662(19) 0.0509(19) 0.0631(18) 0.0062(15) 0.0049(15) -0.0036(14)
    C14 0.0626(19) 0.0565(19) 0.0565(17) 0.0017(16) 0.0031(14) -0.0044(14)
    C15 0.081(2) 0.052(2) 0.082(2) 0.0008(18) -0.0129(19) -0.0192(17)
    C16 0.081(2) 0.0498(19) 0.075(2) 0.0078(17) -0.0021(18) -0.0101(16)
    C17 0.075(2) 0.080(3) 0.072(2) 0.013(2) 0.0000(18) -0.0022(19)
    C18 0.0569(17) 0.0397(15) 0.0550(16) -0.0012(13) 0.0060(13) -0.0014(13)
    C19 0.0603(19) 0.071(2) 0.0634(19) 0.0084(17) 0.0082(15) -0.0124(16)
    C20 0.0579(18) 0.070(2) 0.0637(19) 0.0051(17) 0.0006(15) -0.0079(17)
    C21 0.0610(18) 0.0501(18) 0.0580(17) -0.0058(14) 0.0075(14) -0.0049(13)
    C22 0.0625(19) 0.077(2) 0.0589(18) 0.0100(18) 0.0112(15) -0.0016(17)
    C23 0.0607(18) 0.069(2) 0.0574(17) 0.0082(16) 0.0049(14) 0.0040(15)
_geom_special_details
;
Bond distances, angles <i>etc</i>. have been calculated using the rounded
fractional coordinates. All su's are estimated from the variances of the
(full) variance-covariance matrix. The cell e.s.d.'s are taken into account in
the estimation of distances, angles and torsion angles
;
loop_
    _geom_bond_atom_site_label_1
    _geom_bond_atom_site_label_2
    _geom_bond_site_symmetry_1
    _geom_bond_site_symmetry_2
    _geom_bond_distance
    _geom_bond_publ_flag
    Br1 C21 . . 1.890(3) no
    O1 C14 . . 1.367(4) no
    O1 C17 . . 1.419(5) no
    N1 C1 . . 1.355(4) no
    N1 C5 . . 1.340(4) no
    C1 C2 . . 1.378(4) no
    C1 C18 . . 1.491(4) no
    C2 C3 . . 1.392(4) no
    C3 C4 . . 1.406(4) no
    C3 C11 . . 1.488(4) no
    C4 C5 . . 1.390(4) no
    C4 C10 . . 1.510(5) no
    C5 C6 . . 1.513(5) no
    C6 C7 . . 1.529(6) no
    C7 C8 . . 1.516(5) no
    C8 C9 . . 1.509(6) no
    C9 C10 . . 1.530(6) no
    C11 C12 . . 1.380(4) no
    C11 C16 . . 1.383(5) no
    C12 C13 . . 1.390(5) no
    C13 C14 . . 1.378(4) no
    C14 C15 . . 1.374(5) no
    C15 C16 . . 1.375(6) no
    C18 C19 . . 1.379(5) no
    C18 C23 . . 1.390(4) no
    C19 C20 . . 1.381(5) no
    C20 C21 . . 1.377(5) no
    C21 C22 . . 1.377(5) no
    C22 C23 . . 1.381(5) no
    C2 H2 . . 0.9300 no
    C6 H6A . . 0.9700 no
    C6 H6B . . 0.9700 no
    C7 H7A . . 0.9700 no
    C7 H7B . . 0.9700 no
    C8 H8A . . 0.9700 no
    C8 H8B . . 0.9700 no
    C9 H9A . . 0.9700 no
    C9 H9B . . 0.9700 no
    C10 H10A . . 0.9700 no
    C10 H10B . . 0.9700 no
    C12 H12 . . 0.9300 no
    C13 H13 . . 0.9300 no
    C15 H15 . . 0.9300 no
    C16 H16 . . 0.9300 no
    C17 H17A . . 0.9600 no
    C17 H17B . . 0.9600 no
    C17 H17C . . 0.9600 no
    C19 H19 . . 0.9300 no
    C20 H20 . . 0.9300 no
    C22 H22 . . 0.9300 no
    C23 H23 . . 0.9300 no
loop_
    _geom_angle_atom_site_label_1
    _geom_angle_atom_site_label_2
    _geom_angle_atom_site_label_3
    _geom_angle_site_symmetry_1
    _geom_angle_site_symmetry_2
    _geom_angle_site_symmetry_3
    _geom_angle
    _geom_angle_publ_flag
    C14 O1 C17 . . . 117.6(3) no
    C1 N1 C5 . . . 118.3(2) no
    N1 C1 C2 . . . 121.2(3) no
    N1 C1 C18 . . . 115.2(3) no
    C2 C1 C18 . . . 123.5(3) no
    C1 C2 C3 . . . 120.9(3) no
    C2 C3 C4 . . . 118.0(3) no
    C2 C3 C11 . . . 118.5(3) no
    C4 C3 C11 . . . 123.6(3) no
    C3 C4 C5 . . . 117.7(3) no
    C3 C4 C10 . . . 122.2(3) no
    C5 C4 C10 . . . 120.1(3) no
    N1 C5 C4 . . . 123.9(3) no
    N1 C5 C6 . . . 114.3(3) no
    C4 C5 C6 . . . 121.9(3) no
    C5 C6 C7 . . . 114.2(3) no
    C6 C7 C8 . . . 114.4(3) no
    C7 C8 C9 . . . 115.9(3) no
    C8 C9 C10 . . . 114.4(4) no
    C4 C10 C9 . . . 114.8(3) no
    C3 C11 C12 . . . 120.8(3) no
    C3 C11 C16 . . . 121.9(3) no
    C12 C11 C16 . . . 117.2(3) no
    C11 C12 C13 . . . 122.0(3) no
    C12 C13 C14 . . . 119.3(3) no
    O1 C14 C13 . . . 124.7(3) no
    O1 C14 C15 . . . 115.9(3) no
    C13 C14 C15 . . . 119.5(3) no
    C14 C15 C16 . . . 120.5(4) no
    C11 C16 C15 . . . 121.6(4) no
    C1 C18 C19 . . . 120.4(3) no
    C1 C18 C23 . . . 122.2(3) no
    C19 C18 C23 . . . 117.4(3) no
    C18 C19 C20 . . . 121.9(3) no
    C19 C20 C21 . . . 119.3(3) no
    Br1 C21 C20 . . . 119.5(2) no
    Br1 C21 C22 . . . 120.0(2) no
    C20 C21 C22 . . . 120.5(3) no
    C21 C22 C23 . . . 119.2(3) no
    C18 C23 C22 . . . 121.7(3) no
    C1 C2 H2 . . . 120.00 no
    C3 C2 H2 . . . 120.00 no
    C5 C6 H6A . . . 109.00 no
    C5 C6 H6B . . . 109.00 no
    C7 C6 H6A . . . 109.00 no
    C7 C6 H6B . . . 109.00 no
    H6A C6 H6B . . . 108.00 no
    C6 C7 H7A . . . 109.00 no
    C6 C7 H7B . . . 109.00 no
    C8 C7 H7A . . . 109.00 no
    C8 C7 H7B . . . 109.00 no
    H7A C7 H7B . . . 108.00 no
    C7 C8 H8A . . . 108.00 no
    C7 C8 H8B . . . 108.00 no
    C9 C8 H8A . . . 108.00 no
    C9 C8 H8B . . . 108.00 no
    H8A C8 H8B . . . 107.00 no
    C8 C9 H9A . . . 109.00 no
    C8 C9 H9B . . . 109.00 no
    C10 C9 H9A . . . 109.00 no
    C10 C9 H9B . . . 109.00 no
    H9A C9 H9B . . . 108.00 no
    C4 C10 H10A . . . 109.00 no
    C4 C10 H10B . . . 109.00 no
    C9 C10 H10A . . . 109.00 no
    C9 C10 H10B . . . 109.00 no
    H10A C10 H10B . . . 108.00 no
    C11 C12 H12 . . . 119.00 no
    C13 C12 H12 . . . 119.00 no
    C12 C13 H13 . . . 120.00 no
    C14 C13 H13 . . . 120.00 no
    C14 C15 H15 . . . 120.00 no
    C16 C15 H15 . . . 120.00 no
    C11 C16 H16 . . . 119.00 no
    C15 C16 H16 . . . 119.00 no
    O1 C17 H17A . . . 109.00 no
    O1 C17 H17B . . . 109.00 no
    O1 C17 H17C . . . 109.00 no
    H17A C17 H17B . . . 109.00 no
    H17A C17 H17C . . . 110.00 no
    H17B C17 H17C . . . 110.00 no
    C18 C19 H19 . . . 119.00 no
    C20 C19 H19 . . . 119.00 no
    C19 C20 H20 . . . 120.00 no
    C21 C20 H20 . . . 120.00 no
    C21 C22 H22 . . . 120.00 no
    C23 C22 H22 . . . 120.00 no
    C18 C23 H23 . . . 119.00 no
    C22 C23 H23 . . . 119.00 no
loop_
    _geom_torsion_atom_site_label_1
    _geom_torsion_atom_site_label_2
    _geom_torsion_atom_site_label_3
    _geom_torsion_atom_site_label_4
    _geom_torsion_site_symmetry_1
    _geom_torsion_site_symmetry_2
    _geom_torsion_site_symmetry_3
    _geom_torsion_site_symmetry_4
    _geom_torsion
    _geom_torsion_publ_flag
    C17 O1 C14 C13 . . . . -3.6(5) no
    C17 O1 C14 C15 . . . . 176.1(3) no
    C5 N1 C1 C2 . . . . -0.3(5) no
    C1 N1 C5 C6 . . . . 179.9(3) no
    C1 N1 C5 C4 . . . . 0.5(5) no
    C5 N1 C1 C18 . . . . 179.0(3) no
    C2 C1 C18 C19 . . . . 171.9(3) no
    N1 C1 C18 C19 . . . . -7.4(4) no
    N1 C1 C18 C23 . . . . 172.3(3) no
    N1 C1 C2 C3 . . . . 0.5(5) no
    C2 C1 C18 C23 . . . . -8.4(5) no
    C18 C1 C2 C3 . . . . -178.7(3) no
    C1 C2 C3 C4 . . . . -0.8(4) no
    C1 C2 C3 C11 . . . . 179.8(3) no
    C11 C3 C4 C10 . . . . 2.3(5) no
    C11 C3 C4 C5 . . . . -179.7(3) no
    C4 C3 C11 C12 . . . . -122.9(3) no
    C2 C3 C11 C12 . . . . 56.5(4) no
    C2 C3 C11 C16 . . . . -119.9(4) no
    C2 C3 C4 C5 . . . . 1.0(4) no
    C4 C3 C11 C16 . . . . 60.7(4) no
    C2 C3 C4 C10 . . . . -177.1(3) no
    C10 C4 C5 N1 . . . . 177.3(3) no
    C5 C4 C10 C9 . . . . 65.7(4) no
    C10 C4 C5 C6 . . . . -2.0(5) no
    C3 C4 C10 C9 . . . . -116.2(4) no
    C3 C4 C5 C6 . . . . 179.8(3) no
    C3 C4 C5 N1 . . . . -0.9(5) no
    C4 C5 C6 C7 . . . . -62.8(4) no
    N1 C5 C6 C7 . . . . 117.9(3) no
    C5 C6 C7 C8 . . . . 79.4(4) no
    C6 C7 C8 C9 . . . . -62.9(5) no
    C7 C8 C9 C10 . . . . 61.7(5) no
    C8 C9 C10 C4 . . . . -79.3(4) no
    C3 C11 C16 C15 . . . . 176.5(3) no
    C12 C11 C16 C15 . . . . 0.0(5) no
    C3 C11 C12 C13 . . . . -176.8(3) no
    C16 C11 C12 C13 . . . . -0.2(5) no
    C11 C12 C13 C14 . . . . 0.3(5) no
    C12 C13 C14 C15 . . . . -0.2(5) no
    C12 C13 C14 O1 . . . . 179.4(3) no
    O1 C14 C15 C16 . . . . -179.6(3) no
    C13 C14 C15 C16 . . . . 0.0(5) no
    C14 C15 C16 C11 . . . . 0.1(6) no
    C1 C18 C19 C20 . . . . -178.5(3) no
    C23 C18 C19 C20 . . . . 1.8(5) no
    C1 C18 C23 C22 . . . . 179.4(3) no
    C19 C18 C23 C22 . . . . -0.9(5) no
    C18 C19 C20 C21 . . . . -0.9(6) no
    C19 C20 C21 Br1 . . . . 179.1(3) no
    C19 C20 C21 C22 . . . . -1.0(5) no
    Br1 C21 C22 C23 . . . . -178.2(3) no
    C20 C21 C22 C23 . . . . 1.8(5) no
    C21 C22 C23 C18 . . . . -0.9(5) no
_iucr_refine_instructions_details
;
TITL K-47Q
CELL  0.71073  10.4090  10.0540  18.4280   90.000   94.850   90.000
ZERR     4.00   0.0050   0.0050   0.0050    0.000    0.005    0.000
LATT   1
SYMM  - X, 1/2 + Y, 1/2 - Z
SFAC  C    H    N    O    BR
UNIT  92   88   4    4    4
MERG   2
OMIT    -4.00  53.00
FMAP   2
PLAN    5
ACTA
BOND
CONF
L.S.  13
WGHT    0.047600    0.694300
FVAR       0.17329
C1    1    0.193706    0.047805    0.352386    11.00000    0.06083    0.04300 =
         0.05640    0.00158    0.00804    0.00042
C2    1    0.082534    0.057505    0.306510    11.00000    0.05779    0.05023 =
         0.06131   -0.00263    0.00964    0.00048
AFIX  43
H2    2    0.006240    0.083977    0.325103    11.00000   -1.20000
AFIX   0
C3    1    0.082872    0.028220    0.232717    11.00000    0.06342    0.04265 =
         0.05704    0.00166    0.00388   -0.00291
C4    1    0.200401   -0.009837    0.206401    11.00000    0.06554    0.04869 =
         0.05275    0.00053    0.01152   -0.00025
C5    1    0.308224   -0.017629    0.256193    11.00000    0.06531    0.05036 =
         0.05575   -0.00115    0.01190    0.00003
C6    1    0.438962   -0.057938    0.233507    11.00000    0.06450    0.08054 =
         0.06465   -0.00629    0.01181    0.00418
AFIX  23
H6A   2    0.501671   -0.050550    0.275345    11.00000   -1.20000
H6B   2    0.463899    0.003983    0.196851    11.00000   -1.20000
AFIX   0
C7    1    0.444127   -0.199057    0.203078    11.00000    0.08344    0.08170 =
         0.07563   -0.00509    0.01704    0.01867
AFIX  23
H7A   2    0.533162   -0.228580    0.206976    11.00000   -1.20000
H7B   2    0.396579   -0.257632    0.232951    11.00000   -1.20000
AFIX   0
C8    1    0.389787   -0.212754    0.124496    11.00000    0.09429    0.08489 =
         0.08260   -0.02373    0.02186    0.00764
AFIX  23
H8A   2    0.438309   -0.154756    0.094819    11.00000   -1.20000
H8B   2    0.403888   -0.303377    0.108947    11.00000   -1.20000
AFIX   0
C9    1    0.248357   -0.180906    0.109297    11.00000    0.08902    0.08952 =
         0.07392   -0.02310    0.01454   -0.00835
AFIX  23
H9A   2    0.199126   -0.240553    0.137669    11.00000   -1.20000
H9B   2    0.223322   -0.197980    0.058248    11.00000   -1.20000
AFIX   0
C10   1    0.212562   -0.037488    0.126738    11.00000    0.07333    0.08473 =
         0.05917   -0.00125    0.01018   -0.00055
AFIX  23
H10A  2    0.277574    0.021359    0.109817    11.00000   -1.20000
H10B  2    0.131227   -0.016083    0.099643    11.00000   -1.20000
AFIX   0
C11   1   -0.040177    0.039970    0.185878    11.00000    0.06348    0.04934 =
         0.05322   -0.00158    0.00887   -0.00044
C12   1   -0.108157    0.157956    0.181796    11.00000    0.06698    0.04941 =
         0.06219   -0.00811    0.00656   -0.00367
AFIX  43
H12   2   -0.073744    0.231788    0.206874    11.00000   -1.20000
AFIX   0
C13   1   -0.226515    0.169792    0.141337    11.00000    0.06617    0.05091 =
         0.06308   -0.00356    0.00492    0.00625
AFIX  43
H13   2   -0.270258    0.250538    0.139257    11.00000   -1.20000
AFIX   0
C14   1   -0.278331    0.060554    0.104337    11.00000    0.06262    0.05651 =
         0.05652   -0.00439    0.00307    0.00173
C15   1   -0.211892   -0.057740    0.107900    11.00000    0.08140    0.05182 =
         0.08173   -0.01924   -0.01294    0.00077
AFIX  43
H15   2   -0.246415   -0.131693    0.082982    11.00000   -1.20000
AFIX   0
C16   1   -0.094824   -0.067534    0.148015    11.00000    0.08085    0.04981 =
         0.07465   -0.01006   -0.00214    0.00779
AFIX  43
H16   2   -0.051320   -0.148414    0.149733    11.00000   -1.20000
AFIX   0
C17   1   -0.469365    0.177265    0.062067    11.00000    0.07505    0.07965 =
         0.07217   -0.00217   -0.00003    0.01293
AFIX  33
H17A  2   -0.547898    0.163710    0.031756    11.00000   -1.50000
H17B  2   -0.421802    0.249166    0.042928    11.00000   -1.50000
H17C  2   -0.489331    0.198593    0.110633    11.00000   -1.50000
AFIX   0
C18   1    0.199331    0.075109    0.432118    11.00000    0.05691    0.03972 =
         0.05502   -0.00136    0.00596   -0.00120
C19   1    0.309711    0.047553    0.476277    11.00000    0.06035    0.07126 =
         0.06337   -0.01243    0.00820    0.00836
AFIX  43
H19   2    0.381159    0.013633    0.455455    11.00000   -1.20000
AFIX   0
C20   1    0.317201    0.068886    0.550552    11.00000    0.05789    0.07034 =
         0.06369   -0.00789    0.00062    0.00509
AFIX  43
H20   2    0.392317    0.048437    0.579339    11.00000   -1.20000
AFIX   0
C21   1    0.212292    0.120746    0.581527    11.00000    0.06102    0.05010 =
         0.05798   -0.00489    0.00747   -0.00578
C22   1    0.101632    0.152885    0.538942    11.00000    0.06250    0.07691 =
         0.05894   -0.00159    0.01115    0.01003
AFIX  43
H22   2    0.031694    0.190152    0.559769    11.00000   -1.20000
AFIX   0
C23   1    0.095666    0.129144    0.464910    11.00000    0.06069    0.06890 =
         0.05735    0.00399    0.00488    0.00825
AFIX  43
H23   2    0.020448    0.149804    0.436265    11.00000   -1.20000
AFIX   0
N1    3    0.306772    0.010477    0.327188    11.00000    0.06011    0.05025 =
         0.05943   -0.00052    0.00772    0.00126
O1    4   -0.394135    0.059594    0.063374    11.00000    0.07267    0.06585 =
         0.08043   -0.01153   -0.01307    0.00923
BR1   5    0.220996    0.147648    0.683315    11.00000    0.07209    0.10100 =
         0.05693   -0.01208    0.00552    0.00590
HKLF 4
REM  K-47Q
REM R1 =  0.0596 for   3083 Fo > 4sig(Fo)  and  0.0799 for all   3986 data
REM    235 parameters refined using      0 restraints
END
WGHT      0.0476      0.6943
REM Highest difference peak  0.666,  deepest hole -0.421,  1-sigma level  0.124
Q1    1   0.1408  0.1490  0.6467  11.00000  0.05    0.67
Q2    1   0.3062  0.1634  0.7162  11.00000  0.05    0.65
Q3    1  -0.1830  0.1415  0.1684  11.00000  0.05    0.41
Q4    1   0.6397 -0.1512  0.2379  11.00000  0.05    0.40
Q5    1   0.1629  0.1614  0.5625  11.00000  0.05    0.39
;
