# Supplementary material for: 2-(4-Bromo­phen­yl)-4-(4-meth­oxy­phen­yl)-6,7,8,9-tetra­hydro-5H-cyclo­hepta­[b]pyridine
Source: Acta Crystallogr Sect E Struct Rep Online. 2013 May 25;69(Pt 6):o956. doi: 10.1107/S1600536813013913 (PMC3685096; doi:10.1107/S1600536813013913)
Supplement: Supplementary file 2 [file e-69-0o956-Isup2.hkl]

# 
# h,k,l, Fc-squared, Fo-squared, sigma(Fo-squared) and status flag 
# 
data_I
_shelx_title ' K-47Q' 
_shelx_refln_list_code          4 
_shelx_F_calc_maximum      210.59 
_exptl_crystal_F_000       840.00 
_reflns_d_resolution_high  0.7964 
 
loop_ 
 _symmetry_equiv_pos_as_xyz 
 'x, y, z' 
 '-x, y+1/2, -z+1/2' 
 '-x, -y, -z' 
 'x, -y-1/2, z-1/2' 
 
_cell_length_a    10.4090 
_cell_length_b    10.0540 
_cell_length_c    18.4280 
_cell_angle_alpha  90.000 
_cell_angle_beta   94.850 
_cell_angle_gamma  90.000 
 
_shelx_F_squared_multiplier     1.000 
 
loop_ 
 _refln_index_h 
 _refln_index_k 
 _refln_index_l 
 _refln_F_squared_calc 
 _refln_F_squared_meas 
 _refln_F_squared_sigma 
 _refln_observed_status 
   1   0   0     1597.84     1690.81     35.28 o 
   2   0   0    36738.13    30676.42   1557.14 o 
   3   0   0     6918.16     6458.42    171.58 o 
   4   0   0     6399.01     5886.70    164.76 o 
   5   0   0     2473.78     2184.17     36.96 o 
   6   0   0     4659.48     4603.84     86.13 o 
   7   0   0     4700.37     4384.25     91.09 o 
   8   0   0      509.33      474.83     16.20 o 
   9   0   0     1935.54     1971.52     62.96 o 
  10   0   0      871.95      880.83     37.78 o 
  11   0   0      135.31      158.99     12.30 o 
  12   0   0      118.26       89.06     11.03 o 
  13   0   0       48.43       36.87     10.48 o 
   1   1   0     5307.40     5327.83    201.66 o 
   2   1   0    13528.44    12493.16    347.04 o 
   3   1   0     6595.19     6193.30    126.60 o 
   4   1   0       29.47       23.50      7.51 o 
   5   1   0      129.20      103.83      7.19 o 
   6   1   0     2045.40     1829.95     36.91 o 
   7   1   0       18.63       31.94      7.38 o 
   8   1   0     1377.33     1318.79     28.96 o 
   9   1   0      192.74      193.57      7.91 o 
  10   1   0      233.31      239.64      7.64 o 
  11   1   0       36.40       30.90      7.71 o 
  12   1   0       21.40       34.57      7.94 o 
   0   2   0    17965.70    20131.54    649.28 o 
   1   2   0     1538.61     1696.68     43.05 o 
   2   2   0     2236.94     2345.56     86.73 o 
   3   2   0     2039.02     2014.81     71.08 o 
   4   2   0      214.01      198.20      7.61 o 
   5   2   0      563.00      541.23     11.45 o 
   6   2   0      300.56      272.75      7.60 o 
   7   2   0        8.85        5.85      7.45 o 
   8   2   0      983.86      928.24     22.56 o 
   9   2   0       61.15       54.41      6.99 o 
  10   2   0      214.26      199.92      8.01 o 
  11   2   0        2.96        3.59      7.71 o 
  12   2   0        2.32      -10.20      8.29 o 
   1   3   0    13046.46    13909.48    298.56 o 
   2   3   0     3612.20     3750.00    118.03 o 
   3   3   0      467.30      437.29     15.42 o 
   4   3   0       90.36      114.43      8.23 o 
   5   3   0       98.36       97.10      7.62 o 
   6   3   0      421.37      382.33     10.64 o 
   7   3   0        1.48        9.82      7.69 o 
   8   3   0     1079.42     1048.66     19.03 o 
   9   3   0      317.06      318.06     10.39 o 
  10   3   0       26.30       36.11      7.43 o 
  11   3   0       21.03       20.10      7.29 o 
  12   3   0        5.87       24.81      7.54 o 
   0   4   0      874.36      824.13     19.76 o 
   1   4   0     1812.69     1838.67     39.82 o 
   2   4   0     1694.97     1674.96     39.93 o 
   3   4   0     3168.94     3178.41    103.40 o 
   4   4   0      904.87      851.33     37.26 o 
   5   4   0      905.04      871.59     23.01 o 
   6   4   0      608.79      601.74     11.54 o 
   7   4   0     1118.47     1079.77     25.06 o 
   8   4   0      256.14      229.67      8.07 o 
   9   4   0      528.40      561.80     13.03 o 
  10   4   0        4.83       23.90      7.60 o 
  11   4   0       22.48       18.67      7.42 o 
  12   4   0        3.92        4.05      8.00 o 
   1   5   0     1892.89     1782.09     36.88 o 
   2   5   0       48.44      119.55     13.25 o 
   3   5   0      797.45      722.37     18.31 o 
   4   5   0     1444.38     1392.61     48.11 o 
   5   5   0      814.65      806.42     22.76 o 
   6   5   0     1088.30     1029.86     31.78 o 
   7   5   0      198.72      191.01      8.16 o 
   8   5   0       24.26       35.15      7.69 o 
   9   5   0       31.71       26.40      8.33 o 
  10   5   0      140.23      122.24      8.61 o 
  11   5   0       13.53       18.99      8.31 o 
   0   6   0     2300.82     2285.79     79.98 o 
   1   6   0      106.78      115.38      8.07 o 
   2   6   0     1081.05     1088.73     19.33 o 
   3   6   0      436.14      448.21     12.47 o 
   4   6   0      816.54      813.73     27.29 o 
   5   6   0       10.61       23.46      7.62 o 
   6   6   0       91.89       87.56      7.97 o 
   7   6   0      173.77      183.20      8.36 o 
   8   6   0       27.11       26.60      7.76 o 
   9   6   0      187.64      171.76      8.16 o 
  10   6   0        1.36       -3.05      8.27 o 
  11   6   0       33.29       19.03      9.90 o 
   1   7   0       38.57       29.53      7.51 o 
   2   7   0       35.94       54.68      7.71 o 
   3   7   0        3.94        7.81      7.78 o 
   4   7   0      142.71      135.51      8.16 o 
   5   7   0       74.76       66.10      8.45 o 
   6   7   0        0.39        8.99      7.70 o 
   7   7   0        4.55       11.34      7.91 o 
   8   7   0        1.33       -1.20      7.73 o 
   9   7   0       22.12       32.54      8.11 o 
  10   7   0        4.97       19.55      9.81 o 
   0   8   0      411.92      421.04     14.57 o 
   1   8   0       54.64       44.87      7.47 o 
   2   8   0       96.96       97.13      7.52 o 
   3   8   0        1.53        9.40      7.95 o 
   4   8   0        5.94        0.61      8.17 o 
   5   8   0        1.14        3.44      8.36 o 
   6   8   0       22.68       27.32      8.00 o 
   7   8   0       11.36       14.99      7.79 o 
   8   8   0        0.92       22.27      8.16 o 
   9   8   0        6.16       10.63      8.33 o 
  10   8   0        2.75        9.16      8.61 o 
   1   9   0      206.71      200.93      8.95 o 
   2   9   0        2.81       15.53      7.14 o 
   3   9   0       23.81       32.03      8.54 o 
   4   9   0       56.71       52.85      7.72 o 
   5   9   0       73.09       59.89      8.82 o 
   6   9   0        9.06       21.22      7.99 o 
   7   9   0       27.67       26.31      8.14 o 
   8   9   0       36.44       46.01      8.37 o 
   9   9   0        0.88       20.59      8.72 o 
   0  10   0      658.78      634.13     15.81 o 
   1  10   0      115.81      110.68      7.78 o 
   2  10   0       56.38       72.35      7.41 o 
   3  10   0       40.53       49.38      7.70 o 
   4  10   0       11.15       12.41      8.33 o 
   5  10   0       10.75       18.74      8.47 o 
   6  10   0       60.55       49.45      8.42 o 
   7  10   0       57.86       48.47      8.26 o 
   1  11   0       37.70       43.51      8.56 o 
   2  11   0        9.73       23.82      8.47 o 
   3  11   0       14.79       21.90      7.81 o 
   4  11   0       10.76       23.07      8.03 o 
   5  11   0        0.32       21.06      8.39 o 
   6  11   0       16.13       23.89      9.13 o 
   0  12   0        0.79      -13.30     11.58 o 
   1  12   0        2.16       11.83      7.82 o 
   2  12   0       14.34       22.35      8.51 o 
   3  12   0        1.38       14.02      9.18 o 
   4  12   0        0.24        5.95      8.67 o 
 -13   1   1        0.35        9.86      8.17 o 
 -12   1   1       21.32       30.72      7.90 o 
 -11   1   1        0.50        0.70      7.10 o 
 -10   1   1      432.37      444.21     13.18 o 
  -9   1   1      884.74      875.88     23.25 o 
  -8   1   1      649.78      614.46     16.68 o 
  -7   1   1     1249.30     1209.34     20.70 o 
  -6   1   1     2907.15     2831.93     51.36 o 
  -5   1   1       92.47       93.82      7.28 o 
  -4   1   1      443.63      399.88      8.18 o 
  -3   1   1      904.49      876.15     12.40 o 
  -2   1   1      358.60      434.18     10.79 o 
  -1   1   1     1116.12     1234.37     53.84 o 
   0   1   1      510.05      610.02     22.26 o 
   1   1   1      936.66      955.09     45.17 o 
   2   1   1     6299.22     6027.42    200.19 o 
   3   1   1     2308.80     2188.99     50.75 o 
   4   1   1      609.63      494.76     12.45 o 
   5   1   1     1160.37     1179.25     25.22 o 
   6   1   1      439.19      403.92      7.69 o 
   7   1   1      130.20      140.92      7.11 o 
   8   1   1       25.13       41.33      6.98 o 
   9   1   1        5.01        9.37      6.80 o 
  10   1   1       17.84       27.11      7.10 o 
  11   1   1       53.62       71.62      7.13 o 
  12   1   1       16.97       24.06      7.53 o 
 -12   2   1        5.11        8.15      7.98 o 
 -11   2   1      427.48      422.72     11.63 o 
 -10   2   1       52.71       78.72      8.47 o 
  -9   2   1     1279.69     1310.58     33.17 o 
  -8   2   1      563.17      552.95     12.38 o 
  -7   2   1      534.69      482.81     11.05 o 
  -6   2   1     1738.75     1653.53     34.96 o 
  -5   2   1      840.70      782.77     18.24 o 
  -4   2   1     6802.20     6676.07    181.89 o 
  -3   2   1      978.63      882.46     23.12 o 
  -2   2   1    13739.13    13970.59    507.62 o 
  -1   2   1    38057.96    74397.48  20672.78 o 
   0   2   1     8953.37     9098.28    332.40 o 
   1   2   1    20441.59    19964.35    854.57 o 
   2   2   1     5315.30     4913.87    224.11 o 
   3   2   1     5110.39     4745.69    165.58 o 
   4   2   1     1353.42     1237.82     38.73 o 
   5   2   1     6934.22     6291.73    130.36 o 
   6   2   1        0.08        5.75      6.66 o 
   7   2   1     1512.64     1443.42     32.08 o 
   8   2   1      506.13      505.30      9.71 o 
   9   2   1      311.39      308.60      7.51 o 
  10   2   1       82.80       90.67      7.31 o 
  11   2   1        8.26       20.52      7.72 o 
  12   2   1       58.35       71.94      8.62 o 
 -12   3   1       73.38       71.47      8.12 o 
 -11   3   1       47.66       62.29      7.27 o 
 -10   3   1      405.43      396.74      9.02 o 
  -9   3   1       29.46       44.65      7.65 o 
  -8   3   1     1260.34     1263.32     31.54 o 
  -7   3   1      529.23      496.78     10.30 o 
  -6   3   1      143.37      134.18      7.21 o 
  -5   3   1     2907.18     2703.79     76.30 o 
  -4   3   1      877.89      866.54     35.58 o 
  -3   3   1     8867.07     8676.69    312.45 o 
  -2   3   1     1496.55     1587.27     48.71 o 
  -1   3   1    44347.46   201633.58  27013.90 o 
   0   3   1      600.91      619.18     16.05 o 
   1   3   1     8499.20     8953.55    264.76 o 
   2   3   1     6286.82     5999.35    250.90 o 
   3   3   1     2395.80     2320.43     90.55 o 
   4   3   1     1154.53      925.62     23.63 o 
   5   3   1        7.90       -1.26      7.15 o 
   6   3   1     2362.74     2205.58     49.93 o 
   7   3   1      218.68      206.44      7.26 o 
   8   3   1     1831.58     1802.49     30.81 o 
   9   3   1      537.28      506.59     11.43 o 
  10   3   1      103.78      117.36      8.89 o 
  11   3   1       96.80      102.28      8.10 o 
  12   3   1       23.06       26.65      7.39 o 
 -12   4   1        0.17        5.15      7.78 o 
 -11   4   1        0.63       18.02      7.68 o 
 -10   4   1        7.14       21.69      7.53 o 
  -9   4   1      139.52      138.72      8.44 o 
  -8   4   1      232.66      218.47      9.80 o 
  -7   4   1        2.40       15.14      7.81 o 
  -6   4   1      236.73      208.88      7.91 o 
  -5   4   1        2.56       11.63      7.66 o 
  -4   4   1     1425.36     1395.30     56.35 o 
  -3   4   1       27.10       38.15      9.28 o 
  -2   4   1     3440.17     3459.23     75.18 o 
  -1   4   1      619.50      735.29     10.33 o 
   0   4   1     3385.87     3632.42     71.41 o 
   1   4   1       90.90       91.27      7.74 o 
   2   4   1      151.28      205.16      7.53 o 
   3   4   1       19.97       45.07      7.78 o 
   4   4   1       11.06       23.83      7.77 o 
   5   4   1     1570.45     1438.59     42.53 o 
   6   4   1      235.30      233.09      7.47 o 
   7   4   1      788.04      704.06     20.04 o 
   8   4   1      250.31      239.06     10.34 o 
   9   4   1       71.83       73.32      7.60 o 
  10   4   1       15.06       33.80      8.01 o 
  11   4   1        9.11       16.81      7.61 o 
  12   4   1        0.55        6.69      8.28 o 
 -11   5   1       10.55       14.27      8.20 o 
 -10   5   1        5.23       13.16      8.43 o 
  -9   5   1       11.30       33.09      8.22 o 
  -8   5   1       40.13       41.82      7.54 o 
  -7   5   1       32.13       41.17      8.13 o 
  -6   5   1       11.70        6.48      7.89 o 
  -5   5   1      107.30      106.05      7.97 o 
  -4   5   1      103.62      118.95      8.06 o 
  -3   5   1      872.81      900.72     26.65 o 
  -2   5   1      278.08      247.16      8.50 o 
  -1   5   1     2081.91     2212.94     33.69 o 
   0   5   1     1296.30     1349.60     29.56 o 
   1   5   1     1775.76     1751.22     37.71 o 
   2   5   1        7.88       16.00      7.71 o 
   3   5   1       68.34       71.50      7.63 o 
   4   5   1       69.79       57.99      7.55 o 
   5   5   1       65.69       55.07      7.39 o 
   6   5   1        1.30       14.80      8.00 o 
   7   5   1      191.88      186.75      8.05 o 
   8   5   1        0.28       14.35      7.71 o 
   9   5   1      187.23      185.83      7.86 o 
  10   5   1        0.60        7.12      7.91 o 
  11   5   1        9.14        4.35      7.84 o 
 -11   6   1        5.01       13.67      8.33 o 
 -10   6   1        0.93        4.46      8.00 o 
  -9   6   1        2.42       17.19      8.41 o 
  -8   6   1      102.88       89.15      7.78 o 
  -7   6   1      103.44      120.87      8.24 o 
  -6   6   1      128.22      129.49      8.30 o 
  -5   6   1       81.11       74.86      7.69 o 
  -4   6   1      419.75      423.16     16.00 o 
  -3   6   1        1.61       16.60      7.14 o 
  -2   6   1     2681.63     2566.47     64.78 o 
  -1   6   1     1237.66     1257.40     21.66 o 
   0   6   1     1033.08     1082.23     20.14 o 
   1   6   1      315.01      331.73      8.57 o 
   2   6   1       73.93      112.48      8.43 o 
   3   6   1      130.67      120.98      7.47 o 
   4   6   1      113.52      118.31      7.55 o 
   5   6   1      224.78      216.19      8.67 o 
   6   6   1        0.72       15.63     10.00 o 
   7   6   1      625.25      620.15     19.48 o 
   8   6   1      206.77      208.93      8.03 o 
   9   6   1        4.09       17.16      7.73 o 
  10   6   1       32.78       29.64      8.53 o 
  11   6   1        8.50        7.48      8.41 o 
 -10   7   1       62.68       72.79      8.56 o 
  -9   7   1       10.02       30.04      7.97 o 
  -8   7   1       60.25       73.49      8.20 o 
  -7   7   1      122.00      108.60      8.70 o 
  -6   7   1       14.07       18.88      7.53 o 
  -5   7   1      449.12      410.72     15.96 o 
  -4   7   1      776.98      806.49     22.98 o 
  -3   7   1      219.41      214.56      7.96 o 
  -2   7   1       77.46      102.59      7.82 o 
  -1   7   1      464.51      488.56      9.34 o 
   0   7   1      688.21      633.14     16.99 o 
   1   7   1      406.20      399.21      8.33 o 
   2   7   1      458.65      471.95     12.26 o 
   3   7   1       83.22       81.85      7.66 o 
   4   7   1      792.50      784.30     21.97 o 
   5   7   1       93.09       94.37      8.08 o 
   6   7   1      944.55      914.07     21.37 o 
   7   7   1       10.94       11.14      8.12 o 
   8   7   1      320.56      295.88     13.48 o 
   9   7   1        0.93       11.96      8.37 o 
  10   7   1       13.36        7.63      7.76 o 
 -10   8   1        6.11        0.00      8.39 o 
  -9   8   1       34.54       36.61      8.33 o 
  -8   8   1       32.69       52.65      8.47 o 
  -7   8   1       16.07       31.25      8.32 o 
  -6   8   1        1.67       17.47      8.47 o 
  -5   8   1       62.59       76.18      7.93 o 
  -4   8   1      290.03      302.35      9.31 o 
  -3   8   1       24.49       36.45      7.98 o 
  -2   8   1     1105.94     1117.36     25.47 o 
  -1   8   1      433.60      440.38     11.12 o 
   0   8   1       19.67       39.10      8.53 o 
   1   8   1      151.37      167.67      7.82 o 
   2   8   1      240.02      243.40      8.60 o 
   3   8   1      198.51      214.79     10.24 o 
   4   8   1      216.20      200.82      7.91 o 
   5   8   1      392.79      387.90     20.00 o 
   6   8   1        1.72       15.48      7.84 o 
   7   8   1       79.68       87.32      7.93 o 
   8   8   1       13.52       12.92      8.64 o 
   9   8   1       20.04       28.18      8.14 o 
  10   8   1        8.65       10.23      8.20 o 
  -9   9   1        1.31       14.50      8.52 o 
  -8   9   1       13.36       52.05      9.08 o 
  -7   9   1        6.67       20.92      8.71 o 
  -6   9   1       31.08       32.09      8.01 o 
  -5   9   1        9.95       16.85      8.54 o 
  -4   9   1        0.22        9.68      7.73 o 
  -3   9   1       26.95       39.92      9.04 o 
  -2   9   1        3.60       20.36      7.66 o 
  -1   9   1      338.55      382.69     12.10 o 
   0   9   1       46.38       34.86      7.58 o 
   1   9   1      241.67      273.45      8.27 o 
   2   9   1        1.64       25.19      7.76 o 
   3   9   1       42.75       48.24      7.46 o 
   4   9   1       25.86       14.93      7.42 o 
   5   9   1        9.66       10.36      8.00 o 
   6   9   1       13.53       21.93      7.67 o 
   7   9   1        9.12        2.00      9.14 o 
   8   9   1        2.45       11.01      8.04 o 
   9   9   1        0.37        8.70     10.59 o 
  -7  10   1        1.34       20.47      9.41 o 
  -6  10   1        0.29        4.39      8.78 o 
  -5  10   1       41.57       41.03      9.19 o 
  -4  10   1        3.04       15.84      7.87 o 
  -3  10   1       34.41       33.70      8.26 o 
  -2  10   1      145.62      116.56      8.57 o 
  -1  10   1        1.37       12.52      8.24 o 
   0  10   1       14.38       18.62      7.43 o 
   1  10   1       24.00       24.03      7.64 o 
   2  10   1       20.33       21.91      8.06 o 
   3  10   1        4.42        6.02      7.29 o 
   4  10   1       13.81       21.60      8.26 o 
   5  10   1       32.92       20.38      8.86 o 
   6  10   1        9.64       11.51      8.79 o 
   7  10   1        4.81       10.88      8.13 o 
  -6  11   1        3.20       15.13      8.51 o 
  -5  11   1        1.28       12.72      8.88 o 
  -4  11   1        0.64       -2.38      8.55 o 
  -3  11   1       80.77       66.66      9.75 o 
  -2  11   1        5.21        5.81      8.25 o 
  -1  11   1       52.16       46.30      7.47 o 
   0  11   1       11.95       27.07      8.18 o 
   1  11   1       19.81       25.51      8.66 o 
   2  11   1        2.34        7.28      7.12 o 
   3  11   1        3.54       15.72      7.69 o 
   4  11   1        2.06        9.13      7.78 o 
   5  11   1        7.97        6.43      8.51 o 
   6  11   1        6.94       18.96      8.81 o 
  -4  12   1        0.28       11.03      9.45 o 
  -3  12   1        1.85       24.67      7.96 o 
  -2  12   1        0.31       21.01      8.82 o 
  -1  12   1        5.69       11.38      8.05 o 
   0  12   1        2.69       16.92      8.35 o 
   1  12   1       17.01        7.48      9.08 o 
   2  12   1        0.32       13.68      8.43 o 
   3  12   1        0.41        9.97      8.14 o 
 -13   0   2       56.26       51.90     15.67 o 
 -12   0   2       11.72       17.23     14.34 o 
 -11   0   2       30.28       39.07     10.42 o 
 -10   0   2      439.34      449.84     13.70 o 
  -9   0   2      200.20      184.62     10.95 o 
  -8   0   2      252.96      254.33     11.09 o 
  -7   0   2      199.04      190.14     10.53 o 
  -6   0   2     4996.43     4837.80    116.55 o 
  -5   0   2       24.63       11.51      9.98 o 
  -4   0   2    18438.14    18071.96    299.14 o 
  -3   0   2     1427.54     1639.98     42.97 o 
  -2   0   2      258.30      281.37     14.83 o 
  -1   0   2      145.20      191.61     15.07 o 
   0   0   2    12130.38    12463.88    832.69 o 
   1   0   2     6302.21     6149.85    308.47 o 
   2   0   2     2012.30     1838.39     17.98 o 
   3   0   2    15165.24    13264.60    308.56 o 
   4   0   2      718.65      730.04     20.57 o 
   5   0   2     2689.14     2246.37     60.90 o 
   6   0   2      318.65      259.75     10.95 o 
   7   0   2     1511.80     1422.61     36.41 o 
   8   0   2     1246.01     1138.02     34.86 o 
   9   0   2      563.73      537.31     18.31 o 
  10   0   2      259.96      266.40     11.73 o 
  11   0   2       57.08       68.45     11.07 o 
  12   0   2       92.71      119.92     11.61 o 
 -13   1   2        0.34        8.08      7.77 o 
 -12   1   2      136.40      135.55      8.86 o 
 -11   1   2       76.93       84.33      7.89 o 
 -10   1   2       49.41       62.91      7.72 o 
  -9   1   2      539.32      544.15     14.68 o 
  -8   1   2       37.63       40.57      6.79 o 
  -7   1   2     1099.67     1057.92     16.22 o 
  -6   1   2      503.67      481.30      8.04 o 
  -5   1   2     1415.41     1264.51     16.72 o 
  -4   1   2       95.06      117.00      8.65 o 
  -3   1   2     9617.76     9910.64    135.72 o 
  -2   1   2     3702.98     4251.18     94.01 o 
  -1   1   2     1444.20     1605.87     20.57 o 
   0   1   2     3483.97     3877.19     79.70 o 
   1   1   2       16.61       30.11      8.72 o 
   2   1   2     3104.17     2878.70     91.01 o 
   3   1   2      842.58      782.65     16.22 o 
   4   1   2     6300.65     5643.91    121.42 o 
   5   1   2       19.06       33.25      6.88 o 
   6   1   2     1893.59     1732.53     30.22 o 
   7   1   2      331.96      308.66      7.05 o 
   8   1   2      312.22      314.07      7.20 o 
   9   1   2      145.03      148.24      7.26 o 
  10   1   2        1.93        7.78      7.47 o 
  11   1   2      108.49      109.58      7.23 o 
  12   1   2        3.80        5.17      7.33 o 
 -12   2   2        0.06       11.31      7.67 o 
 -11   2   2       69.33       63.45      8.14 o 
 -10   2   2        1.52       13.87      7.71 o 
  -9   2   2       80.67       83.95      7.51 o 
  -8   2   2       52.72       53.92      6.95 o 
  -7   2   2       28.71       39.99      7.07 o 
  -6   2   2      303.43      298.52      7.70 o 
  -5   2   2      158.21      174.03      8.39 o 
  -4   2   2       21.15       41.74      7.67 o 
  -3   2   2       11.08       13.41      9.15 o 
  -2   2   2      698.16      722.39     22.45 o 
  -1   2   2    15220.66    23765.71   7035.07 o 
   0   2   2     1039.33     1109.68     43.84 o 
   1   2   2     2428.37     2482.86     91.00 o 
   2   2   2     2475.16     2372.53    108.73 o 
   3   2   2        7.08        5.22      7.05 o 
   4   2   2       14.16       17.01      7.06 o 
   5   2   2     1439.59     1295.41     35.90 o 
   6   2   2      184.68      187.23      7.04 o 
   7   2   2       38.95       38.70      6.80 o 
   8   2   2      147.65      157.25      8.11 o 
   9   2   2       12.63       28.19      6.81 o 
  10   2   2        0.33        4.60      7.00 o 
  11   2   2        2.99       15.11      7.43 o 
  12   2   2        3.09        3.92      7.49 o 
 -12   3   2       10.87       16.35      8.15 o 
 -11   3   2       41.55       47.01      7.57 o 
 -10   3   2       41.74       42.84      7.24 o 
  -9   3   2        1.42        9.33      7.35 o 
  -8   3   2       37.55       46.97      7.40 o 
  -7   3   2      166.30      176.18      7.77 o 
  -6   3   2       59.88       72.01      7.33 o 
  -5   3   2      396.49      357.51     10.97 o 
  -4   3   2       34.96       25.57      7.99 o 
  -3   3   2     1183.90     1261.74     46.21 o 
  -2   3   2       12.00       19.57      7.85 o 
  -1   3   2     2522.99     2700.63     74.96 o 
   0   3   2      180.79      199.56      9.29 o 
   1   3   2     1450.33     1481.64     59.55 o 
   2   3   2      489.17      475.00     17.72 o 
   3   3   2      473.13      521.72     24.92 o 
   4   3   2      262.37      225.40      7.74 o 
   5   3   2       29.80       41.00      7.14 o 
   6   3   2      532.05      551.08     17.15 o 
   7   3   2      447.84      455.13     12.51 o 
   8   3   2      118.83      121.14      7.66 o 
   9   3   2       23.23       24.13      7.37 o 
  10   3   2        0.71        8.72      6.99 o 
  11   3   2       21.90       26.70      8.11 o 
  12   3   2        0.04        8.52      7.92 o 
 -12   4   2        6.35        3.76      9.65 o 
 -11   4   2       90.63      105.02      7.82 o 
 -10   4   2      179.79      169.61      8.55 o 
  -9   4   2      110.62      132.97      7.79 o 
  -8   4   2      487.88      483.85     13.50 o 
  -7   4   2      178.33      178.81      8.43 o 
  -6   4   2      643.43      624.25     16.89 o 
  -5   4   2      208.72      211.90      8.26 o 
  -4   4   2     1186.43     1118.86     37.80 o 
  -3   4   2      821.94      761.63     20.12 o 
  -2   4   2     1301.61     1247.16     23.00 o 
  -1   4   2     2759.33     2809.75     65.93 o 
   0   4   2      659.15      850.07     24.04 o 
   1   4   2     1573.30     1453.56     51.28 o 
   2   4   2      815.19      826.88     32.31 o 
   3   4   2     3820.45     3526.24    131.27 o 
   4   4   2       99.93      114.70      7.53 o 
   5   4   2     2323.32     2273.28     74.30 o 
   6   4   2      147.26      130.33      8.53 o 
   7   4   2       40.16       46.90      8.32 o 
   8   4   2        3.11       15.48      7.76 o 
   9   4   2       12.72       31.75      7.91 o 
  10   4   2       32.65       51.83      7.66 o 
  11   4   2        8.74       13.05      7.38 o 
  12   4   2       42.11       49.34      8.37 o 
 -12   5   2       85.64       67.80      9.13 o 
 -11   5   2        5.42        5.24      8.67 o 
 -10   5   2      509.27      502.93     19.28 o 
  -9   5   2      611.75      599.26     17.90 o 
  -8   5   2       98.83      103.79      7.74 o 
  -7   5   2      368.50      354.67     10.03 o 
  -6   5   2       51.03       67.48      7.90 o 
  -5   5   2     2363.11     2303.43     77.29 o 
  -4   5   2        5.88        8.48      9.00 o 
  -3   5   2    13303.46    16311.03   3795.38 o 
  -2   5   2     6318.02     6502.63    112.64 o 
  -1   5   2     4381.29     4450.90     79.70 o 
   0   5   2     6987.67     7175.47    158.06 o 
   1   5   2       42.74       34.31      7.56 o 
   2   5   2     1686.14     1634.01     51.11 o 
   3   5   2        6.78       23.68      7.51 o 
   4   5   2     2689.56     2458.12     94.66 o 
   5   5   2      207.32      223.90      8.35 o 
   6   5   2      822.63      802.54     18.87 o 
   7   5   2     2616.17     2550.93     58.05 o 
   8   5   2        6.68        8.50      7.42 o 
   9   5   2      388.10      369.78     11.33 o 
  10   5   2       10.17       19.17      7.96 o 
  11   5   2       31.64       39.11      8.08 o 
 -11   6   2       49.28       40.05      8.54 o 
 -10   6   2       17.68       15.72      8.13 o 
  -9   6   2       90.72      104.24      8.36 o 
  -8   6   2       19.66       20.21      8.23 o 
  -7   6   2        5.02       15.96      7.58 o 
  -6   6   2      361.70      335.08      8.52 o 
  -5   6   2        9.35       12.52      7.78 o 
  -4   6   2     1218.43     1169.59     24.10 o 
  -3   6   2      314.86      327.60     10.26 o 
  -2   6   2     4170.77     4133.86     78.41 o 
  -1   6   2     1301.91     1329.59     22.89 o 
   0   6   2     1869.19     1926.41     32.65 o 
   1   6   2     1417.22     1434.01     28.38 o 
   2   6   2      542.38      549.65     17.41 o 
   3   6   2      351.66      335.63     10.13 o 
   4   6   2       43.82       59.10      7.79 o 
   5   6   2      724.62      728.13     20.82 o 
   6   6   2      375.51      383.42     13.18 o 
   7   6   2      345.71      337.46     13.13 o 
   8   6   2      180.18      198.94     11.24 o 
   9   6   2       10.81       13.40      8.40 o 
  10   6   2       32.30       25.03      8.55 o 
  11   6   2       12.85        9.39      8.26 o 
 -10   7   2       35.51       24.40      8.18 o 
  -9   7   2        3.07        6.59      7.86 o 
  -8   7   2        1.78       19.30      8.49 o 
  -7   7   2       30.42       48.63      7.97 o 
  -6   7   2        0.90        9.93      7.52 o 
  -5   7   2        1.08        3.22      7.59 o 
  -4   7   2        6.65        6.53      9.39 o 
  -3   7   2       47.63       45.69      7.50 o 
  -2   7   2      331.67      319.64      9.75 o 
  -1   7   2        8.20       21.57      7.77 o 
   0   7   2        1.97       12.33      7.19 o 
   1   7   2        5.13       15.88      7.46 o 
   2   7   2       14.11        9.08      7.26 o 
   3   7   2        9.94       18.39      7.08 o 
   4   7   2        3.78       10.68      7.15 o 
   5   7   2       76.41       89.66      8.31 o 
   6   7   2       86.22       90.12      8.81 o 
   7   7   2       81.05       80.34      8.64 o 
   8   7   2      113.76      115.51      8.28 o 
   9   7   2        0.32       -5.20      8.26 o 
  10   7   2        1.81        2.42      8.13 o 
 -10   8   2       18.21       13.48      8.64 o 
  -9   8   2       20.38       18.06      8.71 o 
  -8   8   2       23.74       45.69      8.24 o 
  -7   8   2        0.30        4.27      8.23 o 
  -6   8   2       44.32       42.99      8.38 o 
  -5   8   2        2.02        6.90      8.24 o 
  -4   8   2      373.48      342.83     10.11 o 
  -3   8   2      102.90       92.52      8.01 o 
  -2   8   2     1365.51     1301.55     35.71 o 
  -1   8   2     1015.80     1017.51     23.98 o 
   0   8   2      205.19      177.06      7.89 o 
   1   8   2      221.93      193.74      7.94 o 
   2   8   2       16.02       18.29      7.23 o 
   3   8   2        5.19       13.75      7.46 o 
   4   8   2       60.54       69.52      7.64 o 
   5   8   2      123.57      105.99      8.14 o 
   6   8   2      427.63      425.66     15.75 o 
   7   8   2        4.43       24.50      8.05 o 
   8   8   2       84.15       76.80      8.14 o 
   9   8   2       16.46       11.50     11.86 o 
  -9   9   2        4.41       18.52     10.50 o 
  -8   9   2        9.02        6.20      8.12 o 
  -7   9   2       27.29       31.33      8.57 o 
  -6   9   2        0.36        8.36      8.03 o 
  -5   9   2       96.53      108.74      8.68 o 
  -4   9   2       19.79       30.26      9.40 o 
  -3   9   2      198.76      185.88      7.96 o 
  -2   9   2        6.64       15.80      8.04 o 
  -1   9   2      155.86      166.25      7.68 o 
   0   9   2      193.07      177.55      8.01 o 
   1   9   2        2.55       14.11      8.22 o 
   2   9   2       38.92       40.26      7.19 o 
   3   9   2        1.02       15.60      7.17 o 
   4   9   2      149.50      145.55      8.00 o 
   5   9   2        4.93       17.81      8.31 o 
   6   9   2      131.42      123.20      8.29 o 
   7   9   2       35.85       36.02      8.49 o 
   8   9   2       19.56       25.71      8.25 o 
  -7  10   2       32.95       33.97      8.23 o 
  -6  10   2       16.85       30.62      8.68 o 
  -5  10   2       24.13       30.17      8.44 o 
  -4  10   2       22.89       32.95      7.84 o 
  -3  10   2        3.68        9.78      8.21 o 
  -2  10   2       12.46       11.55      7.77 o 
  -1  10   2       97.92       82.04      8.69 o 
   0  10   2       11.49       20.38      7.18 o 
   1  10   2       12.58       21.56      8.42 o 
   2  10   2        4.96        6.89      7.81 o 
   3  10   2      145.89      148.31      8.12 o 
   4  10   2        6.16       11.93      8.43 o 
   5  10   2       12.56       32.10      8.20 o 
   6  10   2       24.41       22.57      9.17 o 
   7  10   2       17.60       43.06      9.05 o 
  -6  11   2        1.92        8.19      9.94 o 
  -5  11   2        2.77       14.44      9.19 o 
  -4  11   2        0.45        5.02      8.93 o 
  -3  11   2        1.70       10.75      8.42 o 
  -2  11   2       33.70       32.66      7.69 o 
  -1  11   2        3.97        6.47      7.62 o 
   0  11   2       21.85       36.92      7.60 o 
   1  11   2       50.91       54.11      7.79 o 
   2  11   2        5.99       18.52      7.52 o 
   3  11   2       28.39       26.39      7.67 o 
   4  11   2       10.57       20.34      7.93 o 
   5  11   2       10.55       29.00      8.83 o 
   6  11   2       14.01       21.33      9.05 o 
  -3  12   2        0.20       13.99      8.72 o 
  -2  12   2       15.99       17.88      8.07 o 
  -1  12   2        1.72       17.25      7.78 o 
   0  12   2        0.25       13.76      7.88 o 
   1  12   2        7.25       10.30      8.39 o 
   2  12   2       10.29       19.34      8.39 o 
   3  12   2        0.93       10.41      7.46 o 
 -13   1   3       11.37       18.62      8.71 o 
 -12   1   3        0.92       -4.71      8.75 o 
 -11   1   3       28.10       42.71      8.05 o 
 -10   1   3       37.23       45.42      8.10 o 
  -9   1   3      214.75      215.40      8.71 o 
  -8   1   3        0.33        0.20      8.19 o 
  -7   1   3      301.73      296.15     11.35 o 
  -6   1   3      472.69      516.69      8.77 o 
  -5   1   3      840.89      808.73     11.04 o 
  -4   1   3       98.15       93.47      7.44 o 
  -3   1   3     3525.01     3733.81     66.57 o 
  -2   1   3       53.39       80.89      8.73 o 
  -1   1   3     7615.83     8803.41     61.71 o 
   0   1   3     1317.04     1356.85     32.84 o 
   1   1   3      439.17      435.37     13.54 o 
   2   1   3     8140.15     7624.90    223.73 o 
   3   1   3      616.64      613.72     11.97 o 
   4   1   3     2225.88     2079.84     39.49 o 
   5   1   3     1811.59     1725.59     28.02 o 
   6   1   3      380.91      356.46      7.21 o 
   7   1   3      261.57      261.73      6.97 o 
   8   1   3       28.33       44.79      7.04 o 
   9   1   3       13.66       31.94      6.88 o 
  10   1   3        8.68        5.49      7.20 o 
  11   1   3       32.56       40.07      7.08 o 
  12   1   3        4.28       19.53      7.31 o 
 -12   2   3        9.10       20.56      7.58 o 
 -11   2   3       19.82       36.24      7.07 o 
 -10   2   3      272.75      286.08      7.82 o 
  -9   2   3        1.36       11.41      7.24 o 
  -8   2   3      616.60      575.00     13.87 o 
  -7   2   3       91.65       86.53      7.14 o 
  -6   2   3     2790.68     2729.71     51.13 o 
  -5   2   3     1021.19     1036.39     26.31 o 
  -4   2   3     8204.59     8438.70    174.85 o 
  -3   2   3     4599.87     5063.29    147.07 o 
  -2   2   3     1322.54     1364.86     34.07 o 
  -1   2   3    25934.40    53496.47  16526.51 o 
   0   2   3     1284.69     1248.94     31.91 o 
   1   2   3     2949.67     2822.57     99.36 o 
   2   2   3     1099.90     1101.15     42.38 o 
   3   2   3    10550.78     9631.66    383.33 o 
   4   2   3     2180.86     2106.11     63.46 o 
   5   2   3     4446.93     4201.34     95.28 o 
   6   2   3     2192.60     2128.15     53.36 o 
   7   2   3       88.04       75.65      6.53 o 
   8   2   3      672.86      662.95     15.78 o 
   9   2   3       16.34       31.83      6.69 o 
  10   2   3      270.57      283.28      8.98 o 
  11   2   3        8.02       21.22      7.26 o 
  12   2   3       65.87       65.13      7.70 o 
 -12   3   3       56.55       45.57      8.28 o 
 -11   3   3      130.08      117.51      7.80 o 
 -10   3   3        1.96       10.37      7.56 o 
  -9   3   3       40.04       46.35      7.48 o 
  -8   3   3       18.70       14.41      7.61 o 
  -7   3   3     2048.33     1954.44     57.61 o 
  -6   3   3        1.32        8.52      7.42 o 
  -5   3   3     4129.02     3980.79    123.41 o 
  -4   3   3     5256.51     5616.29    223.09 o 
  -3   3   3     1813.24     1745.78     64.73 o 
  -2   3   3     4963.69     5189.34    144.22 o 
  -1   3   3     3749.55     3944.10     95.76 o 
   0   3   3     1838.68     1813.73     67.94 o 
   1   3   3     2369.21     2378.28     81.23 o 
   2   3   3     3778.67     3525.44    149.98 o 
   3   3   3      573.24      571.93     18.78 o 
   4   3   3     2698.72     2457.55     89.91 o 
   5   3   3     1997.33     1886.46     54.14 o 
   6   3   3      207.95      185.49      6.90 o 
   7   3   3      400.27      368.15      7.81 o 
   8   3   3        6.55       15.90      6.56 o 
   9   3   3      413.83      413.42     15.12 o 
  10   3   3        9.84       16.86      7.04 o 
  11   3   3       95.39      101.40      7.66 o 
  12   3   3       10.94       13.65      8.15 o 
 -12   4   3       50.37       56.56      8.87 o 
 -11   4   3       19.17       28.26      8.12 o 
 -10   4   3      206.78      206.15      8.61 o 
  -9   4   3       84.38       78.75      7.83 o 
  -8   4   3      188.36      188.33     11.87 o 
  -7   4   3        0.78       11.28      7.83 o 
  -6   4   3       98.14       89.72      9.88 o 
  -5   4   3      359.06      344.54     12.56 o 
  -4   4   3     1105.11     1031.20     38.65 o 
  -3   4   3      159.74      138.02      8.48 o 
  -2   4   3      487.49      566.01     12.75 o 
  -1   4   3     1180.72     1118.44     31.34 o 
   0   4   3       39.28       44.33      8.31 o 
   1   4   3     6305.18     6311.19    243.77 o 
   2   4   3       18.10       32.82      7.23 o 
   3   4   3     1834.85     1720.08     62.30 o 
   4   4   3       12.59       20.04      7.52 o 
   5   4   3       13.86        8.64      7.42 o 
   6   4   3      160.39      136.71      7.29 o 
   7   4   3      895.42      834.97     23.94 o 
   8   4   3      302.51      295.34      9.06 o 
   9   4   3       69.27       72.41      7.80 o 
  10   4   3       56.61       52.92      8.43 o 
  11   4   3        1.75        7.82      8.20 o 
  12   4   3       21.30       27.18      7.52 o 
 -11   5   3        2.99       12.21      8.82 o 
 -10   5   3        2.24        9.70      8.72 o 
  -9   5   3       15.97       14.58      7.93 o 
  -8   5   3       14.73       31.46      8.54 o 
  -7   5   3       14.45       33.73      8.14 o 
  -6   5   3      121.72      129.18      8.14 o 
  -5   5   3      517.69      538.04     19.98 o 
  -4   5   3        1.65       10.26      7.97 o 
  -3   5   3       87.77      112.48      7.78 o 
  -2   5   3      190.63      197.79      7.89 o 
  -1   5   3        6.16        9.34      7.73 o 
   0   5   3      214.82      235.70      7.94 o 
   1   5   3        1.75       12.79      7.02 o 
   2   5   3       35.62       38.72      7.21 o 
   3   5   3      297.82      290.79     12.78 o 
   4   5   3       38.08       47.06      7.04 o 
   5   5   3      294.13      327.17     10.60 o 
   6   5   3        0.68        1.90      7.29 o 
   7   5   3      194.25      185.12      7.61 o 
   8   5   3       59.16       67.74      7.34 o 
   9   5   3       22.27       36.40      7.06 o 
  10   5   3        0.02        6.09      7.68 o 
  11   5   3        1.64       11.61      7.69 o 
 -11   6   3        8.09       19.23      8.59 o 
 -10   6   3       38.71       50.27     10.82 o 
  -9   6   3        2.08        8.79      7.98 o 
  -8   6   3      155.84      155.08      8.31 o 
  -7   6   3       73.76       82.34      7.78 o 
  -6   6   3      163.14      180.23      9.80 o 
  -5   6   3        2.12        4.69      7.90 o 
  -4   6   3      100.08      100.71      8.11 o 
  -3   6   3      617.32      620.83     12.48 o 
  -2   6   3        4.78        7.03      7.72 o 
  -1   6   3      256.97      276.51      7.73 o 
   0   6   3        1.24        2.21      7.37 o 
   1   6   3     1544.58     1492.55     34.85 o 
   2   6   3       10.32        8.73      7.13 o 
   3   6   3      588.81      560.79     18.03 o 
   4   6   3       87.72      102.75      7.77 o 
   5   6   3        3.27       11.24      7.05 o 
   6   6   3        2.61        7.49      7.32 o 
   7   6   3      257.11      240.30      8.03 o 
   8   6   3       26.92       51.02      7.94 o 
   9   6   3        3.46       -7.92      7.40 o 
  10   6   3       26.39       21.86      7.98 o 
  11   6   3        0.29        9.36      7.99 o 
 -10   7   3        4.37       19.10      8.24 o 
  -9   7   3       84.99       86.07      8.34 o 
  -8   7   3       15.50       28.28      8.44 o 
  -7   7   3      162.88      166.14      8.49 o 
  -6   7   3       18.61       26.25      7.73 o 
  -5   7   3      439.41      448.87      8.73 o 
  -4   7   3      462.62      400.94     10.87 o 
  -3   7   3       22.87       26.98      7.90 o 
  -2   7   3     1505.68     1419.15     25.70 o 
  -1   7   3        6.41       24.50      7.08 o 
   0   7   3     1065.54     1022.22     14.79 o 
   1   7   3      293.21      315.52      8.98 o 
   2   7   3      666.96      627.84     18.77 o 
   3   7   3       47.50       44.11      7.30 o 
   4   7   3      545.50      522.47     14.10 o 
   5   7   3       21.14       37.00      7.36 o 
   6   7   3        2.92       11.61      7.25 o 
   7   7   3        2.23       20.19      8.30 o 
   8   7   3        8.53       13.15      8.02 o 
   9   7   3       26.32       42.12      7.81 o 
  10   7   3        1.03        9.11      8.63 o 
 -10   8   3       31.30       42.64      8.42 o 
  -9   8   3        1.35        8.05      8.67 o 
  -8   8   3      101.93      106.99      8.39 o 
  -7   8   3        2.22       18.97      7.97 o 
  -6   8   3      131.78      152.94     11.65 o 
  -5   8   3       53.32       57.20     12.31 o 
  -4   8   3      319.22      339.70      9.83 o 
  -3   8   3      486.68      445.17      9.28 o 
  -2   8   3      618.00      638.16     12.28 o 
  -1   8   3     1595.27     1572.78     23.63 o 
   0   8   3       15.85       34.11      7.75 o 
   1   8   3      345.72      365.64      8.02 o 
   2   8   3       32.28       34.46      6.79 o 
   3   8   3      303.56      328.30     13.51 o 
   4   8   3       28.24       46.05      7.61 o 
   5   8   3      186.62      199.93      8.05 o 
   6   8   3      291.01      293.65     13.33 o 
   7   8   3        0.85       18.92      7.72 o 
   8   8   3       59.19       67.36      8.89 o 
   9   8   3        0.29        6.87      7.78 o 
  -9   9   3        3.13       27.18      8.66 o 
  -8   9   3        0.27       15.93      8.49 o 
  -7   9   3        3.07        3.36      8.42 o 
  -6   9   3        3.33        7.30      7.86 o 
  -5   9   3       85.30       99.80      8.84 o 
  -4   9   3        2.05       -3.40      8.93 o 
  -3   9   3      351.49      344.80      9.38 o 
  -2   9   3       20.24       14.67      7.51 o 
  -1   9   3        4.71        6.15      7.38 o 
   0   9   3        3.46        4.78      7.53 o 
   1   9   3        2.86       14.71      7.59 o 
   2   9   3       34.64       49.34      7.71 o 
   3   9   3        5.68       12.79      7.59 o 
   4   9   3       16.80       32.86      7.37 o 
   5   9   3      153.94      155.53      8.73 o 
   6   9   3       35.68       38.06      8.38 o 
   7   9   3       80.36       82.18      9.06 o 
   8   9   3        2.62       11.73      7.85 o 
  -7  10   3        1.19       13.82      8.26 o 
  -6  10   3        1.78        8.84     10.01 o 
  -5  10   3        8.56        1.72      9.28 o 
  -4  10   3        0.11        9.15      9.95 o 
  -3  10   3       21.07        9.96      7.81 o 
  -2  10   3        0.10        3.81      8.33 o 
  -1  10   3        9.79        9.44      7.97 o 
   0  10   3       26.45       28.87      7.89 o 
   1  10   3       17.67       17.62      7.55 o 
   2  10   3        9.07       12.36      7.48 o 
   3  10   3        9.78       30.90      7.76 o 
   4  10   3       13.57       22.32      8.12 o 
   5  10   3       43.05       42.89      8.08 o 
   6  10   3       20.83       20.33      8.23 o 
   7  10   3       42.30       36.69     11.62 o 
  -6  11   3        0.48       16.33      9.35 o 
  -5  11   3       40.51       30.19      8.77 o 
  -4  11   3        4.33       11.52      9.46 o 
  -3  11   3       92.17       77.17      8.11 o 
  -2  11   3       37.43       31.70      7.89 o 
  -1  11   3        3.00       23.81      7.92 o 
   0  11   3        5.75       17.09      7.85 o 
   1  11   3        0.34       10.12      7.57 o 
   2  11   3       36.37       43.80      7.63 o 
   3  11   3       39.50       35.14      7.94 o 
   4  11   3        6.20       16.40      8.24 o 
   5  11   3       52.09       62.67      8.00 o 
   6  11   3        0.33       14.64      8.93 o 
  -3  12   3        0.15        6.00      8.80 o 
  -2  12   3        9.17       16.63      8.31 o 
  -1  12   3        0.96        5.49      8.44 o 
   0  12   3        2.48        2.77      7.61 o 
   1  12   3        0.57       -1.68      8.32 o 
   2  12   3        1.13       10.70      8.37 o 
   3  12   3        1.88        2.91      7.93 o 
 -13   0   4       66.37       50.49     11.71 o 
 -12   0   4      106.71      117.66     11.28 o 
 -11   0   4        7.26        9.04     11.61 o 
 -10   0   4      170.85      186.14     12.14 o 
  -9   0   4        0.74       17.53     14.58 o 
  -8   0   4      281.92      262.68     15.52 o 
  -7   0   4      928.02      922.20     19.53 o 
  -6   0   4     1941.71     1955.40     39.96 o 
  -5   0   4    10696.76    11472.31     61.86 o 
  -4   0   4     7300.73     7327.23     92.81 o 
  -3   0   4    12579.89    13927.86    263.75 o 
  -2   0   4    16498.68    19121.75    138.13 o 
  -1   0   4    13228.75    14345.63    334.23 o 
   0   0   4     4633.50     5314.29    325.24 o 
   1   0   4     5073.75     4993.66    341.63 o 
   2   0   4     5462.64     5282.12    229.88 o 
   3   0   4     1475.43     1347.72     38.55 o 
   4   0   4    26550.41    24922.07    218.46 o 
   5   0   4       28.82       73.10     10.23 o 
   6   0   4     3884.15     3555.81     38.16 o 
   7   0   4       28.00       38.47      9.27 o 
   8   0   4     1580.84     1520.59     45.90 o 
   9   0   4        0.28        7.74      9.17 o 
  10   0   4       70.38       83.78     10.98 o 
  11   0   4       76.59      103.84      9.70 o 
  12   0   4        3.79       22.55     10.43 o 
 -12   1   4       18.08       30.71      8.37 o 
 -11   1   4      121.24      130.01      8.74 o 
 -10   1   4        2.50       10.30      7.50 o 
  -9   1   4      468.69      439.43     11.84 o 
  -8   1   4      115.72      118.60      7.33 o 
  -7   1   4     2533.85     2466.45     25.30 o 
  -6   1   4      692.35      703.96     10.51 o 
  -5   1   4     1844.80     1778.97     23.06 o 
  -4   1   4     4289.26     4549.38     61.89 o 
  -3   1   4      913.98      919.73     10.72 o 
  -2   1   4    13988.48    19461.43   4496.40 o 
  -1   1   4    10547.74    11359.24    211.77 o 
   0   1   4     3067.98     3205.93    100.91 o 
   1   1   4     1254.84     1307.06     37.88 o 
   2   1   4    10365.89     9725.15    250.86 o 
   3   1   4     1072.67     1011.53     22.82 o 
   4   1   4      878.52      793.97     10.81 o 
   5   1   4     1451.36     1279.68     17.60 o 
   6   1   4      250.49      221.33      6.81 o 
   7   1   4      516.94      462.31      8.37 o 
   8   1   4       36.96       44.37      6.70 o 
   9   1   4      289.72      282.65      8.15 o 
  10   1   4       25.91       39.82      7.06 o 
  11   1   4       97.48      102.13      7.18 o 
  12   1   4        8.75       15.77      7.65 o 
 -12   2   4        5.86       11.50      8.57 o 
 -11   2   4       17.66       31.01      8.08 o 
 -10   2   4       26.33       30.42      7.71 o 
  -9   2   4        6.83       16.47      7.08 o 
  -8   2   4       74.22       69.69      7.77 o 
  -7   2   4      165.12      179.28      7.86 o 
  -6   2   4       56.93       83.25      7.45 o 
  -5   2   4       63.73       40.05      7.29 o 
  -4   2   4      232.61      321.05     11.98 o 
  -3   2   4      296.95      356.95      8.84 o 
  -2   2   4       11.14        8.69      8.46 o 
  -1   2   4      175.34      207.70      9.09 o 
   0   2   4      718.72      787.75     14.89 o 
   1   2   4     1388.90     1337.81     40.95 o 
   2   2   4       37.94       48.15      7.32 o 
   3   2   4      911.80      867.80     26.54 o 
   4   2   4      431.48      500.85     12.30 o 
   5   2   4      548.71      565.03     11.33 o 
   6   2   4        1.86       10.84      6.67 o 
   7   2   4      110.61      103.07      7.77 o 
   8   2   4       30.05       45.27      6.81 o 
   9   2   4        0.62        0.04      6.75 o 
  10   2   4       42.31       38.03      9.08 o 
  11   2   4        1.87       15.19      7.14 o 
  12   2   4       29.07       37.92      7.46 o 
 -12   3   4       25.11       36.19      8.39 o 
 -11   3   4       23.57       28.32      8.22 o 
 -10   3   4       11.22       23.28      7.59 o 
  -9   3   4       83.85       89.94      7.81 o 
  -8   3   4        0.47        5.24      7.43 o 
  -7   3   4      160.47      178.96      7.79 o 
  -6   3   4      107.36      141.92      8.08 o 
  -5   3   4      337.30      345.08      8.84 o 
  -4   3   4     3585.10     4118.85    108.08 o 
  -3   3   4      882.70      917.10     26.00 o 
  -2   3   4      192.51      217.65      8.63 o 
  -1   3   4        4.48        8.78      7.73 o 
   0   3   4       38.13       45.26      7.44 o 
   1   3   4      941.31     1021.86     34.84 o 
   2   3   4      112.40      108.32      7.57 o 
   3   3   4      911.82      895.83     35.07 o 
   4   3   4        4.68        9.37      6.75 o 
   5   3   4      366.28      353.93     11.47 o 
   6   3   4      172.05      194.19      7.02 o 
   7   3   4      118.63      126.80      6.78 o 
   8   3   4       21.82       22.62      6.60 o 
   9   3   4       65.05       78.17      6.83 o 
  10   3   4        0.21        6.85      7.07 o 
  11   3   4        2.35       28.26      7.56 o 
  12   3   4        6.59        9.80      7.63 o 
 -12   4   4       40.56       47.87     15.98 o 
 -11   4   4        1.58       12.23      8.02 o 
 -10   4   4       73.66       92.47      8.43 o 
  -9   4   4        8.39        1.77      8.51 o 
  -8   4   4      307.41      315.31      9.18 o 
  -7   4   4        1.85       10.85      8.15 o 
  -6   4   4      528.59      572.54     18.19 o 
  -5   4   4      491.27      504.60     15.16 o 
  -4   4   4        9.78       27.76      8.03 o 
  -3   4   4     2192.56     2197.80     78.56 o 
  -2   4   4        5.70        9.17      7.43 o 
  -1   4   4     2290.19     2203.94     66.42 o 
   0   4   4      155.72      172.58      8.30 o 
   1   4   4     2296.77     2112.87     74.36 o 
   2   4   4      301.76      281.97      9.13 o 
   3   4   4     1985.05     1831.35     70.14 o 
   4   4   4      433.78      383.86     16.46 o 
   5   4   4      374.89      383.20     11.77 o 
   6   4   4      512.67      481.80     10.25 o 
   7   4   4       14.38       27.83      7.11 o 
   8   4   4       80.50       84.37      6.98 o 
   9   4   4        5.60        4.93      6.82 o 
  10   4   4       61.09       73.56      7.43 o 
  11   4   4       24.12       33.77      8.30 o 
 -11   5   4       29.89       31.60      8.44 o 
 -10   5   4       65.38       67.60      8.90 o 
  -9   5   4      202.91      212.28      8.68 o 
  -8   5   4        0.37       10.36      8.36 o 
  -7   5   4      436.61      444.22     16.48 o 
  -6   5   4      810.86      738.73     20.48 o 
  -5   5   4      663.68      664.21     28.23 o 
  -4   5   4       16.91       25.25      7.87 o 
  -3   5   4       62.89       59.91      9.12 o 
  -2   5   4     1976.56     1980.31     35.26 o 
  -1   5   4       77.99       94.60      7.37 o 
   0   5   4     6707.43     6548.90    220.42 o 
   1   5   4       11.77       21.91      7.28 o 
   2   5   4     4094.27     4068.86    165.90 o 
   3   5   4      689.91      705.63     30.39 o 
   4   5   4      573.27      566.20     23.54 o 
   5   5   4      482.01      461.61     16.72 o 
   6   5   4      576.62      553.03     15.13 o 
   7   5   4      267.38      279.92      8.89 o 
   8   5   4       76.77       81.52      7.17 o 
   9   5   4      222.82      233.46      7.80 o 
  10   5   4       16.58       23.04      7.19 o 
  11   5   4       25.10       29.72      8.14 o 
 -11   6   4       21.47        9.39      8.76 o 
 -10   6   4        1.00       27.36      8.98 o 
  -9   6   4       21.74       29.28      8.36 o 
  -8   6   4      181.47      194.63     11.81 o 
  -7   6   4        1.02        7.57      7.70 o 
  -6   6   4      174.34      199.19     11.20 o 
  -5   6   4      655.61      613.53     14.80 o 
  -4   6   4       79.78      105.20      8.53 o 
  -3   6   4      406.33      405.64      9.60 o 
  -2   6   4       99.42      125.66      7.52 o 
  -1   6   4       54.23       55.92      7.31 o 
   0   6   4        9.52       22.45      6.97 o 
   1   6   4      612.92      605.78     23.32 o 
   2   6   4      303.51      292.52      7.66 o 
   3   6   4      381.84      389.58     15.57 o 
   4   6   4      566.11      546.62     22.64 o 
   5   6   4       85.74      102.42      8.24 o 
   6   6   4      215.95      214.84      7.78 o 
   7   6   4        1.71        9.10      7.25 o 
   8   6   4      256.44      253.83      7.74 o 
   9   6   4        0.28        2.69      7.56 o 
  10   6   4       52.35       60.56      8.77 o 
  11   6   4        5.10       16.49      8.56 o 
 -10   7   4        3.84       12.96      8.44 o 
  -9   7   4       12.35       31.43      8.16 o 
  -8   7   4       13.16       27.27      7.82 o 
  -7   7   4      111.47      115.41      8.84 o 
  -6   7   4        6.31        9.36      8.00 o 
  -5   7   4       93.08       97.36      9.44 o 
  -4   7   4      164.56      174.94      9.19 o 
  -3   7   4        4.78       19.49      8.32 o 
  -2   7   4       50.07       72.19      7.15 o 
  -1   7   4      302.88      305.25      7.91 o 
   0   7   4        5.10       15.59      7.78 o 
   1   7   4       52.09       53.90      7.17 o 
   2   7   4      185.65      189.70      7.56 o 
   3   7   4       15.49       21.82      7.26 o 
   4   7   4       13.42       14.26      7.11 o 
   5   7   4        1.31       13.91      7.21 o 
   6   7   4       13.30       12.30      7.68 o 
   7   7   4        2.19       13.72      7.84 o 
   8   7   4       22.68       26.00      8.16 o 
   9   7   4        3.00       25.50      7.94 o 
  10   7   4        5.60        7.88      8.06 o 
 -10   8   4        3.73       19.59      9.62 o 
  -9   8   4        1.88        9.32      8.17 o 
  -8   8   4       49.19       40.79      8.15 o 
  -7   8   4        2.51       17.32      7.87 o 
  -6   8   4      152.20      136.27      8.61 o 
  -5   8   4        0.18       -8.74     11.60 o 
  -4   8   4        0.96       -0.93      8.42 o 
  -3   8   4       20.29       38.77      7.97 o 
  -2   8   4      883.34      859.09     13.58 o 
  -1   8   4       26.53       36.96      7.66 o 
   0   8   4      279.04      279.77      8.02 o 
   1   8   4      164.21      146.57      7.43 o 
   2   8   4       53.77       59.78      7.30 o 
   3   8   4       35.94       41.38      7.24 o 
   4   8   4       44.44       45.51      7.46 o 
   5   8   4       11.19        7.11      7.15 o 
   6   8   4        2.42       11.85      7.82 o 
   7   8   4       58.55       56.41      7.65 o 
   8   8   4       17.14        9.17     10.40 o 
   9   8   4        1.12        4.64      8.70 o 
  -9   9   4       10.96       11.97     10.01 o 
  -8   9   4        1.32        5.14      9.68 o 
  -7   9   4       47.34       53.45      9.30 o 
  -6   9   4       59.10       58.54      9.59 o 
  -5   9   4        2.74       18.96     10.77 o 
  -4   9   4       39.57       36.23      8.19 o 
  -3   9   4       64.04       39.81      7.76 o 
  -2   9   4       47.91       58.95      7.49 o 
  -1   9   4        2.63       14.82      8.17 o 
   0   9   4      300.20      287.71      9.31 o 
   1   9   4       34.03       29.39      7.73 o 
   2   9   4       53.51       52.40      7.60 o 
   3   9   4       88.16       88.32      7.32 o 
   4   9   4        4.98       19.95      6.93 o 
   5   9   4        5.70        6.11      7.51 o 
   6   9   4       25.87       26.58      7.91 o 
   7   9   4        0.86       13.47      8.23 o 
   8   9   4       17.40       17.91      8.34 o 
  -7  10   4       19.62       29.40      9.87 o 
  -6  10   4       14.02       26.28      9.38 o 
  -5  10   4       37.75       20.97      8.94 o 
  -4  10   4        0.90        1.68      7.82 o 
  -3  10   4      300.91      247.85      8.68 o 
  -2  10   4      186.40      152.01      7.85 o 
  -1  10   4      107.99      113.64      8.16 o 
   0  10   4       28.98       27.14      7.85 o 
   1  10   4       26.07       34.52      7.26 o 
   2  10   4        0.31       -0.07      7.39 o 
   3  10   4       63.89       75.10      7.68 o 
   4  10   4       76.62       87.56      7.62 o 
   5  10   4        7.41       24.39      7.56 o 
   6  10   4        9.27       30.33      9.03 o 
   7  10   4        0.68       15.81      8.38 o 
  -6  11   4        3.07       15.48      8.89 o 
  -5  11   4       36.32       30.15      8.90 o 
  -4  11   4       63.22       63.18      9.47 o 
  -3  11   4      136.12      119.37      8.60 o 
  -2  11   4      190.04      177.54      8.99 o 
  -1  11   4        1.47        9.70      7.54 o 
   0  11   4       19.38       33.48      7.70 o 
   1  11   4        0.61        0.75      8.48 o 
   2  11   4       34.37       43.51      8.18 o 
   3  11   4        2.52        6.07      7.74 o 
   4  11   4       15.90       15.65      8.08 o 
   5  11   4       54.80       51.52      9.07 o 
  -3  12   4        2.94       15.52      8.99 o 
  -2  12   4       11.91       10.94      8.86 o 
  -1  12   4        2.58        8.83      8.45 o 
   0  12   4        0.42       13.20      8.04 o 
   1  12   4        0.06        3.87      8.29 o 
   2  12   4        0.95       21.96      8.32 o 
   3  12   4       13.48       19.66      8.35 o 
 -12   1   5        0.74        6.98      7.77 o 
 -11   1   5       34.00       43.48      7.57 o 
 -10   1   5        3.38       11.22      7.97 o 
  -9   1   5      157.44      163.86      8.04 o 
  -8   1   5      371.83      360.82      9.46 o 
  -7   1   5      127.91      126.63      7.98 o 
  -6   1   5      506.89      522.71      8.62 o 
  -5   1   5      809.64     1042.93     14.83 o 
  -4   1   5      781.45      789.92     12.60 o 
  -3   1   5       32.19       43.54      8.16 o 
  -2   1   5    19655.78    28633.26   6917.67 o 
  -1   1   5     1554.17     1725.58     31.83 o 
   0   1   5     9617.32     9876.33    332.63 o 
   1   1   5      459.03      484.59     17.46 o 
   2   1   5     1789.94     1702.37     52.42 o 
   3   1   5       16.78       31.29      6.52 o 
   4   1   5     1253.85     1296.44     21.13 o 
   5   1   5      735.73      579.94     13.99 o 
   6   1   5      180.28      191.37      6.64 o 
   7   1   5      355.42      332.91      7.04 o 
   8   1   5       92.02       94.23      6.81 o 
   9   1   5       43.67       49.44      6.46 o 
  10   1   5      134.60      145.60      7.29 o 
  11   1   5       46.94       51.36      7.87 o 
  12   1   5        0.45       12.42      7.18 o 
 -12   2   5       33.97       29.80      7.72 o 
 -11   2   5        0.16        9.97      8.47 o 
 -10   2   5      389.18      392.34     11.81 o 
  -9   2   5        1.72        7.60      7.82 o 
  -8   2   5      634.31      634.31     14.57 o 
  -7   2   5      899.78      946.05     17.30 o 
  -6   2   5       79.45       58.51      7.86 o 
  -5   2   5     2858.48     2741.46     52.72 o 
  -4   2   5       22.88       21.48      9.00 o 
  -3   2   5     1545.66     1511.26     23.22 o 
  -2   2   5     1092.89     1168.39     12.66 o 
  -1   2   5     4682.72     4862.63     76.07 o 
   0   2   5     2234.77     2310.82     48.46 o 
   1   2   5     4275.92     4180.02    114.94 o 
   2   2   5     4242.21     3889.59    120.36 o 
   3   2   5       15.48       32.13      6.95 o 
   4   2   5      924.43      734.89     15.79 o 
   5   2   5        9.93       15.28      6.37 o 
   6   2   5     1411.97     1309.77     23.43 o 
   7   2   5      179.51      175.80      6.69 o 
   8   2   5     1024.71     1016.13     23.46 o 
   9   2   5       70.06       86.86      6.83 o 
  10   2   5      100.05      119.15      7.40 o 
  11   2   5       24.82       31.40      7.68 o 
  12   2   5        3.57        9.41      7.34 o 
 -12   3   5        1.50       16.36      8.28 o 
 -11   3   5       95.55       82.88      8.24 o 
 -10   3   5      128.32      122.65      8.92 o 
  -9   3   5      238.21      228.07     12.00 o 
  -8   3   5      430.35      411.87     13.59 o 
  -7   3   5      677.00      683.60     20.63 o 
  -6   3   5     2324.98     2261.88     58.62 o 
  -5   3   5     1441.95     1456.22     43.63 o 
  -4   3   5     5449.80     5689.80    144.37 o 
  -3   3   5       93.14      122.98      8.58 o 
  -2   3   5     4038.49     4112.53     64.83 o 
  -1   3   5      534.72      600.05     12.02 o 
   0   3   5     3416.78     3367.20     84.13 o 
   1   3   5     4291.72     4292.86    120.05 o 
   2   3   5      792.10      695.55     25.29 o 
   3   3   5     6596.78     6242.85    221.31 o 
   4   3   5      187.57      143.32      7.10 o 
   5   3   5     2600.98     2500.65     69.28 o 
   6   3   5       45.16       63.11      6.63 o 
   7   3   5     1595.81     1534.38     31.08 o 
   8   3   5       18.83       22.80      7.02 o 
   9   3   5      123.16      129.22      7.15 o 
  10   3   5       63.20       66.74      7.08 o 
  11   3   5       14.40       24.02      7.14 o 
  12   3   5       23.81       28.12      7.57 o 
 -12   4   5        1.16        2.66      9.99 o 
 -11   4   5        0.08        7.20      9.49 o 
 -10   4   5        0.90        3.75      9.59 o 
  -9   4   5        5.31        8.75     12.93 o 
  -8   4   5      223.83      205.76      8.45 o 
  -7   4   5       66.79       69.93      7.96 o 
  -6   4   5      229.06      241.87     14.56 o 
  -5   4   5      126.51      122.22     10.46 o 
  -4   4   5       24.49       31.69      8.10 o 
  -3   4   5      393.75      346.93     10.45 o 
  -2   4   5        0.84        8.48      7.54 o 
  -1   4   5       10.36       22.62      7.49 o 
   0   4   5      105.95      105.68      7.89 o 
   1   4   5     2100.28     2095.14     66.28 o 
   2   4   5      266.23      223.58      7.65 o 
   3   4   5      359.30      394.41     14.06 o 
   4   4   5     2132.39     2112.76     79.78 o 
   5   4   5        1.08       13.23      6.40 o 
   6   4   5       18.94       24.22      6.70 o 
   7   4   5      155.34      153.98      7.32 o 
   8   4   5        3.62       19.18      7.10 o 
   9   4   5       10.97       21.38      7.10 o 
  10   4   5       64.11       64.92      7.94 o 
  11   4   5       24.75       32.34      7.81 o 
 -11   5   5        2.26        9.38      9.81 o 
 -10   5   5        4.50        7.33      8.96 o 
  -9   5   5        4.19        6.75      8.62 o 
  -8   5   5       12.14        9.17      8.21 o 
  -7   5   5       13.77       10.49      8.12 o 
  -6   5   5        0.63        5.25      8.96 o 
  -5   5   5        2.84       10.55      9.21 o 
  -4   5   5       11.83       27.06      7.63 o 
  -3   5   5      248.49      255.30      8.21 o 
  -2   5   5      132.38      146.26      7.92 o 
  -1   5   5      120.71      123.26      7.31 o 
   0   5   5       13.97       20.43      7.44 o 
   1   5   5       91.66      103.31      7.82 o 
   2   5   5      298.25      309.62      9.00 o 
   3   5   5        3.93        9.96      6.86 o 
   4   5   5       64.52       72.89      7.02 o 
   5   5   5       11.15       19.66      7.54 o 
   6   5   5       44.06       50.56      7.69 o 
   7   5   5        2.81       14.93      7.52 o 
   8   5   5       10.15        5.16      7.63 o 
   9   5   5        0.18       14.01      7.71 o 
  10   5   5        3.18        8.05      8.65 o 
  11   5   5       11.19        8.20      7.85 o 
 -11   6   5        1.30        7.29      9.59 o 
 -10   6   5        1.05       14.45      9.23 o 
  -9   6   5       15.36       25.91      8.75 o 
  -8   6   5      154.70      152.27      9.80 o 
  -7   6   5      167.23      151.39      9.17 o 
  -6   6   5      260.77      304.38     12.08 o 
  -5   6   5       27.38       37.83      9.90 o 
  -4   6   5        0.91        7.16      7.75 o 
  -3   6   5      448.78      411.56      9.66 o 
  -2   6   5       25.75       31.88      7.24 o 
  -1   6   5      644.36      598.02     18.42 o 
   0   6   5       40.12       28.71      7.00 o 
   1   6   5      310.46      309.70     11.59 o 
   2   6   5      234.59      221.25      9.00 o 
   3   6   5      195.45      203.36      9.54 o 
   4   6   5      506.78      468.58     13.35 o 
   5   6   5        3.18        8.73      6.99 o 
   6   6   5        6.86       21.11      7.40 o 
   7   6   5      135.80      117.76      7.44 o 
   8   6   5        2.51       -1.68      6.91 o 
   9   6   5        8.12       20.29      7.18 o 
  10   6   5        1.59        0.71      7.53 o 
 -10   7   5       12.06       10.39      9.96 o 
  -9   7   5       68.81       79.58      9.46 o 
  -8   7   5        4.37        8.57      8.87 o 
  -7   7   5        3.49        4.91      9.29 o 
  -6   7   5      171.68      177.69     10.94 o 
  -5   7   5       91.91      137.19     13.35 o 
  -4   7   5      441.99      449.23     13.15 o 
  -3   7   5        9.05       25.75      7.98 o 
  -2   7   5      171.25      176.12      7.81 o 
  -1   7   5      340.64      324.75      7.78 o 
   0   7   5      192.03      202.60      7.69 o 
   1   7   5      234.62      223.86      8.92 o 
   2   7   5      359.47      359.37     10.74 o 
   3   7   5      234.37      231.10     11.03 o 
   4   7   5      100.47      102.73      7.38 o 
   5   7   5      166.92      168.53      7.52 o 
   6   7   5       46.37       53.38      7.35 o 
   7   7   5      107.61      107.82      7.57 o 
   8   7   5       13.03       23.92      7.60 o 
   9   7   5       58.46       64.61      7.91 o 
  10   7   5        1.33        6.87      8.36 o 
  -9   8   5        0.95        7.36      9.66 o 
  -8   8   5       23.26       39.27      9.37 o 
  -7   8   5       35.60       47.59      9.40 o 
  -6   8   5       34.72       76.00     12.03 o 
  -5   8   5       92.40       86.53      8.72 o 
  -4   8   5        8.44       11.58      7.71 o 
  -3   8   5      175.66      205.05      8.59 o 
  -2   8   5       68.21       79.08      7.52 o 
  -1   8   5      445.52      445.97      9.23 o 
   0   8   5        4.36       10.95      7.57 o 
   1   8   5      522.46      560.88     17.16 o 
   2   8   5      126.19      130.04      7.97 o 
   3   8   5       48.65       55.38      7.07 o 
   4   8   5      119.22      125.04      8.40 o 
   5   8   5        5.38       20.38      7.24 o 
   6   8   5      127.95      118.87      7.74 o 
   7   8   5        7.23        6.52      7.78 o 
   8   8   5       45.32       44.83      7.85 o 
   9   8   5        4.28       15.35      8.46 o 
  -8   9   5        6.10       12.77      8.42 o 
  -7   9   5       17.29       36.90      8.39 o 
  -6   9   5       62.70       53.16      8.71 o 
  -5   9   5        0.07        7.05      9.10 o 
  -4   9   5       85.19       98.92      8.53 o 
  -3   9   5        0.48        3.70      7.55 o 
  -2   9   5      272.34      290.87      8.73 o 
  -1   9   5       36.79       43.12      7.50 o 
   0   9   5      235.97      264.26      8.16 o 
   1   9   5       67.19       77.02      7.34 o 
   2   9   5       95.57      109.73      7.69 o 
   3   9   5      147.66      159.67      7.79 o 
   4   9   5       54.53       47.81      7.44 o 
   5   9   5      117.64      114.54      7.69 o 
   6   9   5        9.90       19.51      7.80 o 
   7   9   5       53.68       59.30      8.40 o 
   8   9   5        5.38       -1.46      8.35 o 
  -7  10   5        4.42       11.60      8.87 o 
  -6  10   5        4.59       14.80     10.82 o 
  -5  10   5        0.58       15.03     10.04 o 
  -4  10   5       14.46       18.23      8.06 o 
  -3  10   5       17.69       30.90      8.86 o 
  -2  10   5        4.25       10.64      8.13 o 
  -1  10   5       39.73       21.73      7.74 o 
   0  10   5       11.18       12.74      7.58 o 
   1  10   5        1.45       -4.13      7.74 o 
   2  10   5       19.84       32.03      7.60 o 
   3  10   5       27.20       30.89      7.61 o 
   4  10   5        2.83       15.85      7.76 o 
   5  10   5       13.74       19.09      8.13 o 
   6  10   5       16.31       11.07      8.60 o 
   7  10   5        2.97       19.23      8.94 o 
  -5  11   5        0.67       12.24     10.50 o 
  -4  11   5       18.41       34.92      8.91 o 
  -3  11   5       45.11       39.29      8.63 o 
  -2  11   5       18.19       28.52      8.39 o 
  -1  11   5        6.98       11.12      7.52 o 
   0  11   5       37.36       33.58      7.93 o 
   1  11   5        1.36        5.78      7.72 o 
   2  11   5       50.27       49.82      7.81 o 
   3  11   5        3.78       10.75      7.85 o 
   4  11   5       32.33       31.55      7.90 o 
   5  11   5       19.37       12.88      8.08 o 
  -3  12   5        2.73        2.73      8.41 o 
  -2  12   5        0.13       22.98      8.11 o 
  -1  12   5        7.68       19.60      8.27 o 
   0  12   5       13.43       26.45      8.14 o 
   1  12   5       18.12       22.03      8.24 o 
   2  12   5       71.47       63.37      8.13 o 
 -12   0   6       13.87       15.60     11.21 o 
 -11   0   6       96.60       79.61     11.24 o 
 -10   0   6      325.44      319.45     11.51 o 
  -9   0   6      296.90      307.79     11.66 o 
  -8   0   6      556.47      524.72     12.60 o 
  -7   0   6      980.68      958.17     14.66 o 
  -6   0   6       21.83       17.86     10.10 o 
  -5   0   6     2000.17     1958.60     29.75 o 
  -4   0   6      406.78      440.55     11.72 o 
  -3   0   6     8627.74     8806.76     87.28 o 
  -2   0   6      263.91      318.68     12.33 o 
  -1   0   6    17966.00    18440.06    677.97 o 
   0   0   6     2437.23     2487.11    137.94 o 
   1   0   6      273.45      305.29     17.69 o 
   2   0   6     8424.87     8099.90    476.40 o 
   3   0   6     1963.80     2079.74    101.41 o 
   4   0   6     5159.32     4916.96    145.63 o 
   5   0   6      161.81      192.74      9.68 o 
   6   0   6      918.11      876.14     21.81 o 
   7   0   6      859.73      806.05     30.04 o 
   8   0   6      633.05      593.72     23.36 o 
   9   0   6      559.37      519.67     12.99 o 
  10   0   6       71.46       77.73      9.59 o 
  11   0   6       79.35       78.54     10.45 o 
  12   0   6        3.06        1.31     10.39 o 
 -12   1   6        5.00       16.22      7.59 o 
 -11   1   6       68.23       65.04      7.51 o 
 -10   1   6        6.87        9.48      7.29 o 
  -9   1   6       74.06       84.42      7.50 o 
  -8   1   6      663.27      669.13      8.88 o 
  -7   1   6      203.66      191.86      7.74 o 
  -6   1   6      963.21      901.18     12.92 o 
  -5   1   6       14.46       28.72      7.36 o 
  -4   1   6     1422.64     1436.19     13.47 o 
  -3   1   6      271.10      315.69      8.49 o 
  -2   1   6     1198.07     1214.32     13.70 o 
  -1   1   6     2380.96     2587.38     63.10 o 
   0   1   6     5931.79     5976.95    200.70 o 
   1   1   6     4634.61     4594.77    171.70 o 
   2   1   6     1472.04     1384.96     50.85 o 
   3   1   6     2007.46     1782.32     44.07 o 
   4   1   6      197.86      199.03      7.07 o 
   5   1   6     2224.34     2044.10     34.53 o 
   6   1   6       33.99       28.28      6.50 o 
   7   1   6      711.59      670.14     14.27 o 
   8   1   6       66.89       84.48      6.97 o 
   9   1   6       70.14       86.94      7.14 o 
  10   1   6       88.24      101.01      6.97 o 
  11   1   6       14.02       15.99      7.38 o 
  12   1   6       41.34       34.30      7.41 o 
 -12   2   6       15.76       11.92      7.54 o 
 -11   2   6        2.70        4.48      7.77 o 
 -10   2   6       67.21       64.38      7.46 o 
  -9   2   6       76.77       55.97      7.34 o 
  -8   2   6        5.37        3.00      7.70 o 
  -7   2   6       58.42       57.76      7.25 o 
  -6   2   6      111.32      119.33      7.79 o 
  -5   2   6      606.18      563.11      8.97 o 
  -4   2   6      105.78      107.62      8.00 o 
  -3   2   6      569.96      610.47     10.29 o 
  -2   2   6      872.42      972.73     13.13 o 
  -1   2   6       63.39       91.07      8.78 o 
   0   2   6     1178.42     1208.99     28.88 o 
   1   2   6      167.21      159.84      7.85 o 
   2   2   6      570.76      543.86     16.54 o 
   3   2   6      118.06      124.09      7.10 o 
   4   2   6        5.20       31.58      6.99 o 
   5   2   6      133.35      139.16      6.53 o 
   6   2   6      512.44      459.27      8.89 o 
   7   2   6       27.62       32.10      6.60 o 
   8   2   6       13.44       31.50      7.02 o 
   9   2   6       25.87       36.44      6.92 o 
  10   2   6       10.33        7.87      6.89 o 
  11   2   6        5.39        8.77      6.92 o 
  12   2   6        5.21       11.79      7.57 o 
 -12   3   6        2.60       11.91      8.62 o 
 -11   3   6       37.66       46.64      7.59 o 
 -10   3   6        0.96       11.69      8.38 o 
  -9   3   6      167.19      164.79      8.20 o 
  -8   3   6        1.33        7.05      8.05 o 
  -7   3   6       54.39       60.88      7.50 o 
  -6   3   6       44.64       58.38      8.05 o 
  -5   3   6      182.05      188.03     10.08 o 
  -4   3   6      120.81      136.99      7.89 o 
  -3   3   6      361.12      398.99      9.53 o 
  -2   3   6       31.71       30.64      8.76 o 
  -1   3   6      579.31      623.82     14.63 o 
   0   3   6      947.03     1043.96     22.03 o 
   1   3   6      988.24     1016.03     21.57 o 
   2   3   6      796.92      831.61     25.28 o 
   3   3   6       90.30       90.59      7.33 o 
   4   3   6       60.76       69.65      6.55 o 
   5   3   6      547.17      519.89     15.69 o 
   6   3   6       22.48       27.60      6.70 o 
   7   3   6      348.77      370.33      7.38 o 
   8   3   6        2.84       16.38      6.70 o 
   9   3   6        7.36       25.29      7.27 o 
  10   3   6        7.19        3.99      7.15 o 
  11   3   6       20.34       35.71      7.35 o 
 -12   4   6       32.97       16.41      8.89 o 
 -11   4   6        0.90       -1.27      9.06 o 
 -10   4   6      119.65      125.52      9.47 o 
  -9   4   6      199.54      190.07      8.43 o 
  -8   4   6        5.74        4.29      7.75 o 
  -7   4   6      415.93      435.15     10.22 o 
  -6   4   6        0.79       18.27      7.57 o 
  -5   4   6      586.98      578.37     15.84 o 
  -4   4   6        0.58        9.06      7.84 o 
  -3   4   6     2311.98     2396.12     58.67 o 
  -2   4   6      677.46      675.10     16.13 o 
  -1   4   6     2505.88     2476.08     67.49 o 
   0   4   6     1286.48     1246.61     35.76 o 
   1   4   6      414.04      384.06      8.95 o 
   2   4   6      365.81      293.87      7.49 o 
   3   4   6       77.71       70.31      7.36 o 
   4   4   6      331.09      269.13      8.89 o 
   5   4   6        1.07       11.24      6.83 o 
   6   4   6     1015.23      945.49     30.06 o 
   7   4   6      149.80      147.98      9.78 o 
   8   4   6      123.85      127.54      7.23 o 
   9   4   6       84.85       89.56      7.03 o 
  10   4   6       35.06       46.26      7.32 o 
  11   4   6       21.24       37.36      7.49 o 
 -11   5   6        3.93       23.09      9.21 o 
 -10   5   6       40.60       34.54      8.22 o 
  -9   5   6       10.85       25.98      8.61 o 
  -8   5   6      264.47      272.00     13.58 o 
  -7   5   6        3.94       10.16      8.13 o 
  -6   5   6     1494.81     1451.70     39.44 o 
  -5   5   6      436.69      468.97     12.59 o 
  -4   5   6     1693.37     1631.75     41.77 o 
  -3   5   6      356.58      370.42     11.85 o 
  -2   5   6     1961.58     1942.83     41.34 o 
  -1   5   6      397.20      396.31     10.13 o 
   0   5   6      370.93      346.32     13.10 o 
   1   5   6      383.31      297.92     11.45 o 
   2   5   6        1.94        8.16      6.86 o 
   3   5   6     2058.42     1857.92     67.30 o 
   4   5   6       12.95       15.58      7.07 o 
   5   5   6      308.43      294.27     10.31 o 
   6   5   6      334.62      332.09      8.21 o 
   7   5   6       19.38       34.97      8.57 o 
   8   5   6      150.21      152.07      7.74 o 
   9   5   6      117.26      128.93      8.28 o 
  10   5   6       43.23       47.96      8.08 o 
  11   5   6        0.10       13.21      8.06 o 
 -11   6   6       11.03       14.05      9.22 o 
 -10   6   6       23.72       18.09      8.79 o 
  -9   6   6       50.69       58.48      8.15 o 
  -8   6   6       80.44       83.93      8.42 o 
  -7   6   6      208.03      200.64      8.79 o 
  -6   6   6      112.81      119.01     10.00 o 
  -5   6   6      692.17      705.48     18.36 o 
  -4   6   6        0.82        5.21      7.77 o 
  -3   6   6      374.47      425.18     16.14 o 
  -2   6   6      476.66      446.01     11.45 o 
  -1   6   6      274.77      310.67     10.08 o 
   0   6   6     1354.90     1359.88     40.06 o 
   1   6   6      234.80      244.74      8.43 o 
   2   6   6     2037.29     1976.45     72.31 o 
   3   6   6       24.65       23.08      7.08 o 
   4   6   6      854.45      845.39     31.88 o 
   5   6   6      129.11      123.00      7.03 o 
   6   6   6      540.13      538.29     10.89 o 
   7   6   6       16.35       20.25      7.70 o 
   8   6   6       60.60       50.88      7.32 o 
   9   6   6       84.28      102.25      9.44 o 
  10   6   6        1.12        7.22      7.49 o 
 -10   7   6        0.10       15.72      8.87 o 
  -9   7   6        8.72       -1.94      8.61 o 
  -8   7   6       15.05       24.28      9.20 o 
  -7   7   6       39.01       43.01      8.49 o 
  -6   7   6        7.62       17.25      9.98 o 
  -5   7   6        3.28       22.95      8.10 o 
  -4   7   6       39.00       43.52      8.31 o 
  -3   7   6      100.85      100.60      8.27 o 
  -2   7   6      170.63      150.48      7.69 o 
  -1   7   6       93.36      109.71      8.01 o 
   0   7   6      168.04      197.14      7.97 o 
   1   7   6      672.35      696.88     18.03 o 
   2   7   6       50.33       65.09      7.22 o 
   3   7   6      261.91      275.54     11.34 o 
   4   7   6       53.34       54.06      6.76 o 
   5   7   6       10.47       12.60      7.38 o 
   6   7   6       16.27       22.79      7.20 o 
   7   7   6        4.30       16.42      7.21 o 
   8   7   6        0.08        6.38      7.33 o 
   9   7   6        4.37       15.82      7.86 o 
  10   7   6        3.04        9.54      8.24 o 
  -9   8   6        0.59        2.66      9.18 o 
  -8   8   6        3.91       21.57      8.92 o 
  -7   8   6        1.08       -1.24      8.64 o 
  -6   8   6       91.90       94.25     10.85 o 
  -5   8   6       44.96       60.79      8.92 o 
  -4   8   6        4.14       12.84      7.87 o 
  -3   8   6       12.72       15.71      7.80 o 
  -2   8   6       15.47       18.75      7.38 o 
  -1   8   6       39.07       52.12      7.56 o 
   0   8   6       79.86       77.92      7.24 o 
   1   8   6      203.09      179.88      7.93 o 
   2   8   6       65.18       63.30      7.38 o 
   3   8   6        2.80        8.77      7.32 o 
   4   8   6       96.63       89.77      7.61 o 
   5   8   6        9.39       19.40      7.54 o 
   6   8   6       80.65       74.91      7.36 o 
   7   8   6        5.91        9.69      7.59 o 
   8   8   6        0.96       10.30      7.77 o 
   9   8   6        0.47       13.15      8.86 o 
  -8   9   6        0.75       16.72      9.11 o 
  -7   9   6       82.49       73.30      9.17 o 
  -6   9   6       41.96       37.16      8.58 o 
  -5   9   6       37.82       59.04      8.42 o 
  -4   9   6      146.29      157.24      8.90 o 
  -3   9   6       52.02       41.65      8.01 o 
  -2   9   6        6.70       15.01      7.89 o 
  -1   9   6       21.68       17.84      7.64 o 
   0   9   6      105.78      118.74      8.37 o 
   1   9   6      275.25      246.31      8.06 o 
   2   9   6       39.61       49.53      7.89 o 
   3   9   6      389.94      354.26     10.65 o 
   4   9   6        0.26       16.75      7.61 o 
   5   9   6       22.74       36.53      7.75 o 
   6   9   6        0.22        7.68      7.33 o 
   7   9   6        3.11       13.75      7.60 o 
   8   9   6       12.60       11.31      8.18 o 
  -7  10   6       61.05       51.24      9.36 o 
  -6  10   6        0.41        7.01      9.00 o 
  -5  10   6       27.18       27.34      9.47 o 
  -4  10   6        0.09       17.19      8.86 o 
  -3  10   6      151.70      166.15      8.49 o 
  -2  10   6       24.46       15.71      7.46 o 
  -1  10   6      196.79      208.51      8.54 o 
   0  10   6       92.57       86.95      7.89 o 
   1  10   6        2.31       15.16      7.92 o 
   2  10   6       34.75       35.62      7.74 o 
   3  10   6        6.89       18.17      7.31 o 
   4  10   6       35.78       32.27      7.42 o 
   5  10   6        0.17        3.57      7.67 o 
   6  10   6       11.66        7.45      8.47 o 
  -5  11   6       21.51       29.91     10.77 o 
  -4  11   6        0.73       19.73      8.33 o 
  -3  11   6       14.72       22.66      8.75 o 
  -2  11   6       16.26       33.18      7.96 o 
  -1  11   6        6.18       18.54      8.04 o 
   0  11   6        8.87       18.92      8.02 o 
   1  11   6        4.08        6.12      8.09 o 
   2  11   6        3.23       26.02      8.15 o 
   3  11   6        0.50        5.07      8.06 o 
   4  11   6        9.06        6.72      7.87 o 
   5  11   6       20.23       30.68      7.94 o 
  -2  12   6        1.54        4.17      8.95 o 
  -1  12   6        1.66       11.86      8.23 o 
   0  12   6        3.48       10.55      8.04 o 
   1  12   6        1.17       -0.17      8.61 o 
 -12   1   7       15.37       27.59      7.43 o 
 -11   1   7       28.06       39.95      7.46 o 
 -10   1   7      143.69      143.14      7.87 o 
  -9   1   7       15.88       13.08      7.60 o 
  -8   1   7      475.66      476.52      8.81 o 
  -7   1   7       46.99       52.66      7.62 o 
  -6   1   7     1042.75     1037.42     16.39 o 
  -5   1   7      599.73      647.35     12.37 o 
  -4   1   7     1433.79     1509.35     12.82 o 
  -3   1   7       13.22       22.26      7.11 o 
  -2   1   7     2652.73     2843.25     47.15 o 
  -1   1   7      148.97      162.12      7.96 o 
   0   1   7        1.36       11.88      7.22 o 
   1   1   7     5110.37     5087.43    192.75 o 
   2   1   7      117.61       99.72      6.77 o 
   3   1   7      145.28      110.59      7.31 o 
   4   1   7       85.80       51.47      6.64 o 
   5   1   7      402.32      355.27      7.05 o 
   6   1   7      412.03      410.44      7.68 o 
   7   1   7      406.82      393.46      9.08 o 
   8   1   7      139.15      145.80      6.92 o 
   9   1   7      145.04      137.61      7.39 o 
  10   1   7      145.18      145.67      6.93 o 
  11   1   7        2.63        9.07      6.93 o 
  12   1   7       12.49       13.96      7.67 o 
 -12   2   7       13.58       17.75      8.27 o 
 -11   2   7       31.55       43.24      8.34 o 
 -10   2   7       16.15       32.21      7.49 o 
  -9   2   7      182.93      198.15      8.56 o 
  -8   2   7       41.62       42.96      7.45 o 
  -7   2   7      640.43      659.31     11.52 o 
  -6   2   7       34.40       42.74      7.76 o 
  -5   2   7     2253.46     2276.22     58.83 o 
  -4   2   7      782.97      786.54     12.48 o 
  -3   2   7      139.24      134.71      9.40 o 
  -2   2   7     4209.12     4534.96     75.26 o 
  -1   2   7     1990.87     2016.74     47.97 o 
   0   2   7      764.61      711.97     25.12 o 
   1   2   7      910.01     1000.66     33.72 o 
   2   2   7     4707.28     4541.02    116.47 o 
   3   2   7     1472.94     1491.56     41.80 o 
   4   2   7     2929.88     2781.32     78.77 o 
   5   2   7      246.26      221.21      8.15 o 
   6   2   7      274.53      261.92      9.72 o 
   7   2   7      459.25      468.94     14.87 o 
   8   2   7      125.35      135.17      6.89 o 
   9   2   7      265.58      300.72      8.82 o 
  10   2   7        0.93        1.97      7.09 o 
  11   2   7      106.63      108.12      7.50 o 
 -12   3   7       11.15       17.17      8.29 o 
 -11   3   7      101.80      113.13      8.34 o 
 -10   3   7       45.79       53.43      7.96 o 
  -9   3   7       26.28       31.34      7.73 o 
  -8   3   7      518.18      505.83     12.29 o 
  -7   3   7       28.95       35.17      7.86 o 
  -6   3   7      953.27      908.88     19.56 o 
  -5   3   7       11.86       25.00      7.82 o 
  -4   3   7     1491.93     1576.07     20.50 o 
  -3   3   7     3011.24     3130.03     39.26 o 
  -2   3   7     3239.12     3355.21     40.63 o 
  -1   3   7     4773.80     4834.28    102.45 o 
   0   3   7     1587.18     1730.92     43.49 o 
   1   3   7    10138.46    10079.49    255.42 o 
   2   3   7       95.65      100.26      7.18 o 
   3   3   7     3520.02     3311.51    100.74 o 
   4   3   7      441.51      410.02     13.74 o 
   5   3   7     1873.29     1836.40     48.17 o 
   6   3   7      235.92      235.00     10.23 o 
   7   3   7      513.49      524.38      8.70 o 
   8   3   7      515.90      512.05     12.70 o 
   9   3   7        2.45        0.91      7.03 o 
  10   3   7      184.30      204.05      8.46 o 
  11   3   7        5.72        3.21      7.43 o 
 -12   4   7        7.94       12.01      8.59 o 
 -11   4   7       47.86       54.65      9.44 o 
 -10   4   7        1.92       10.44      7.94 o 
  -9   4   7      253.20      224.33      9.11 o 
  -8   4   7       96.94      100.88      8.06 o 
  -7   4   7       61.96       46.56      8.00 o 
  -6   4   7      245.12      223.68      9.62 o 
  -5   4   7      834.38      848.40     19.12 o 
  -4   4   7      342.56      332.61      9.18 o 
  -3   4   7      734.15      782.95     16.98 o 
  -2   4   7      288.81      238.03      8.85 o 
  -1   4   7       41.54       54.25      7.60 o 
   0   4   7     2756.53     2810.03     80.33 o 
   1   4   7      550.17      620.85     21.96 o 
   2   4   7      673.24      586.31     21.11 o 
   3   4   7       24.78       15.69      6.42 o 
   4   4   7      468.62      437.97     15.75 o 
   5   4   7      633.95      581.76     19.49 o 
   6   4   7        3.58       19.80      7.00 o 
   7   4   7      665.90      666.87     14.65 o 
   8   4   7       12.76        8.42      6.99 o 
   9   4   7       54.69       60.37      7.02 o 
  10   4   7        9.10       11.81      6.98 o 
  11   4   7       29.16       40.46      7.46 o 
 -11   5   7        1.86        5.00      9.27 o 
 -10   5   7        2.39        4.16      9.06 o 
  -9   5   7       63.12       63.04      9.58 o 
  -8   5   7      102.08       94.54      9.31 o 
  -7   5   7      233.74      225.13      9.36 o 
  -6   5   7        4.10       15.53     10.52 o 
  -5   5   7       55.82       70.04      8.95 o 
  -4   5   7      180.50      192.59      8.57 o 
  -3   5   7      188.76      194.52      8.34 o 
  -2   5   7       48.47       55.18      7.46 o 
  -1   5   7      191.97      224.32      7.78 o 
   0   5   7      778.12      788.16     21.81 o 
   1   5   7        1.22       11.70      7.18 o 
   2   5   7      254.82      254.40      7.26 o 
   3   5   7      314.59      330.93      8.96 o 
   4   5   7        1.24       10.76      6.55 o 
   5   5   7       26.20       31.54      6.65 o 
   6   5   7        0.03       19.38      7.20 o 
   7   5   7        0.02        8.05      6.68 o 
   8   5   7       30.04       36.82      7.00 o 
   9   5   7        6.78       19.29      7.04 o 
  10   5   7       17.70       33.85      7.35 o 
 -11   6   7        9.58       17.88      8.85 o 
 -10   6   7       19.44       19.00     10.33 o 
  -9   6   7       11.42       17.43      8.70 o 
  -8   6   7       98.03      120.69      9.72 o 
  -7   6   7      139.53      165.49      8.81 o 
  -6   6   7       75.26       92.23     11.14 o 
  -5   6   7      305.05      324.53     10.31 o 
  -4   6   7      111.09      100.52      8.35 o 
  -3   6   7      754.91      738.24     18.61 o 
  -2   6   7      145.01      141.82      7.76 o 
  -1   6   7      233.18      268.67      7.97 o 
   0   6   7     1531.10     1439.60     46.38 o 
   1   6   7      166.57      174.91      7.08 o 
   2   6   7     1129.84     1068.44     29.75 o 
   3   6   7      253.73      252.55      9.64 o 
   4   6   7      387.73      398.85     14.55 o 
   5   6   7      354.92      356.91      8.26 o 
   6   6   7      101.18      116.81      7.17 o 
   7   6   7      115.50      118.56      7.43 o 
   8   6   7        3.26       15.76      7.07 o 
   9   6   7       52.67       68.73      8.71 o 
  10   6   7        0.09       15.57      7.60 o 
 -10   7   7       53.77       42.81      9.16 o 
  -9   7   7       11.62       36.87     10.11 o 
  -8   7   7      190.12      168.89      9.30 o 
  -7   7   7       79.16       73.92      9.44 o 
  -6   7   7      170.65      196.39     10.81 o 
  -5   7   7       21.37       10.68      9.40 o 
  -4   7   7      276.75      298.91      9.00 o 
  -3   7   7      447.12      399.08     12.07 o 
  -2   7   7      452.91      496.49     13.25 o 
  -1   7   7     1405.90     1324.18     34.01 o 
   0   7   7        0.60        7.38      7.42 o 
   1   7   7      350.32      364.37     11.34 o 
   2   7   7      289.94      257.89     14.38 o 
   3   7   7      417.01      398.28     10.98 o 
   4   7   7       31.64       27.64      7.35 o 
   5   7   7      424.23      402.52     10.35 o 
   6   7   7       59.80       62.31      7.16 o 
   7   7   7       10.22        6.69      7.46 o 
   8   7   7       70.19       83.23      7.46 o 
   9   7   7        0.56       21.39      7.56 o 
  -9   8   7       53.55       66.72      9.28 o 
  -8   8   7       45.97       37.00      8.82 o 
  -7   8   7      145.16      134.50      9.80 o 
  -6   8   7       78.18       59.96     10.39 o 
  -5   8   7      176.22      212.78     11.35 o 
  -4   8   7       61.78       56.30      8.10 o 
  -3   8   7       41.27       62.45      7.84 o 
  -2   8   7      270.51      277.49      8.15 o 
  -1   8   7       21.16       23.28      7.77 o 
   0   8   7       41.19       46.17      7.87 o 
   1   8   7       92.85       95.08      7.09 o 
   2   8   7       56.93       68.14      7.76 o 
   3   8   7      212.59      190.64      7.44 o 
   4   8   7       48.81       59.66      7.97 o 
   5   8   7      128.19      119.05      7.34 o 
   6   8   7       38.96       52.56      7.27 o 
   7   8   7       52.71       63.03      7.45 o 
   8   8   7        0.58       12.04      7.68 o 
  -8   9   7        9.63       20.37      9.85 o 
  -7   9   7        0.09       -1.04      9.41 o 
  -6   9   7       16.48       19.46     12.06 o 
  -5   9   7       64.17       62.03      8.65 o 
  -4   9   7       15.74       15.69      8.54 o 
  -3   9   7        2.19        5.89      7.87 o 
  -2   9   7       45.57       68.73      7.64 o 
  -1   9   7        0.92       16.09      7.28 o 
   0   9   7        0.20        8.89      7.69 o 
   1   9   7      197.18      214.30      8.05 o 
   2   9   7        1.96       14.02      8.21 o 
   3   9   7        0.65        7.42      7.65 o 
   4   9   7        2.81        6.07      7.54 o 
   5   9   7        0.14        7.32      7.42 o 
   6   9   7        0.16        1.12      7.39 o 
   7   9   7       14.45       19.19      7.74 o 
  -7  10   7        9.72       27.04     10.19 o 
  -6  10   7        0.83        6.80     11.17 o 
  -5  10   7       27.81       18.72      9.75 o 
  -4  10   7       24.79       30.78      8.61 o 
  -3  10   7      157.87      133.30      8.04 o 
  -2  10   7       13.78       20.38      7.64 o 
  -1  10   7        2.20       10.21      7.53 o 
   0  10   7        5.38       14.67      8.26 o 
   1  10   7       14.25       17.45      7.78 o 
   2  10   7        3.86        9.91      7.74 o 
   3  10   7        0.40       13.35      7.71 o 
   4  10   7        5.64        7.67      7.65 o 
   5  10   7        7.18       18.77      7.93 o 
   6  10   7       24.52       28.76      8.10 o 
  -5  11   7        8.96        6.05      9.61 o 
  -4  11   7        9.04       20.41      8.50 o 
  -3  11   7        0.14       -4.24      8.34 o 
  -2  11   7        0.42       13.90      8.16 o 
  -1  11   7        4.41        5.30      7.68 o 
   0  11   7        0.72        7.11      7.55 o 
   1  11   7        0.49        6.50      8.02 o 
   2  11   7        1.26        8.24      7.75 o 
   3  11   7        1.02        8.11      7.57 o 
   4  11   7        0.49       20.49      7.85 o 
  -1  12   7        2.68        8.06      8.23 o 
   0  12   7        6.01       14.77      7.78 o 
 -12   0   8       21.53       13.20     11.53 o 
 -11   0   8       97.91       90.85     12.23 o 
 -10   0   8       51.56       50.66     11.39 o 
  -9   0   8      265.17      284.61     12.73 o 
  -8   0   8       29.32       36.17     10.95 o 
  -7   0   8     1137.49     1084.87     26.10 o 
  -6   0   8      436.88      460.56     11.76 o 
  -5   0   8     1938.38     1997.19     51.93 o 
  -4   0   8      950.24      956.92     13.22 o 
  -3   0   8      174.27      140.74     11.73 o 
  -2   0   8      816.81      832.11     26.19 o 
  -1   0   8     3325.08     3746.71    144.91 o 
   0   0   8    13887.30    14154.38    873.01 o 
   1   0   8       38.12       35.58      9.88 o 
   2   0   8     1303.08     1189.77     88.39 o 
   3   0   8     3311.76     3307.92    165.96 o 
   4   0   8      890.31      844.96     29.27 o 
   5   0   8     1016.94     1035.02     32.75 o 
   6   0   8       68.26       72.52      8.94 o 
   7   0   8     1214.77     1145.21     29.40 o 
   8   0   8       10.24       13.69      9.30 o 
   9   0   8      549.88      517.78     15.91 o 
  10   0   8       57.91       61.90      9.73 o 
  11   0   8       71.32       83.63     10.29 o 
 -12   1   8       48.47       51.27      7.83 o 
 -11   1   8        1.39       14.44      8.25 o 
 -10   1   8      123.37      122.88      7.77 o 
  -9   1   8       16.24       19.08      7.42 o 
  -8   1   8      398.32      395.88      8.22 o 
  -7   1   8      314.82      325.88      8.30 o 
  -6   1   8     1069.81     1082.56     13.99 o 
  -5   1   8     1594.73     1679.88     35.24 o 
  -4   1   8      386.81      395.47      9.43 o 
  -3   1   8     7161.29     7388.77     81.24 o 
  -2   1   8       63.61       71.04      8.03 o 
  -1   1   8     5669.67     5879.83    171.67 o 
   0   1   8      896.58      982.69     39.11 o 
   1   1   8     9313.67     9290.10    369.60 o 
   2   1   8      961.07      968.28     37.85 o 
   3   1   8     2868.59     2783.84     80.12 o 
   4   1   8     1572.13     1530.25     40.87 o 
   5   1   8      162.02      169.69      6.79 o 
   6   1   8     1847.62     1758.67     33.20 o 
   7   1   8       47.41       59.98      6.47 o 
   8   1   8      442.82      418.08     11.80 o 
   9   1   8       94.73      105.49      6.78 o 
  10   1   8      178.38      187.33      7.33 o 
  11   1   8       21.91       28.10      7.17 o 
 -12   2   8        1.12        8.95      8.11 o 
 -11   2   8        5.47       19.53      7.65 o 
 -10   2   8        2.17       10.86      8.33 o 
  -9   2   8      423.70      347.63      8.68 o 
  -8   2   8       20.78       22.20      7.30 o 
  -7   2   8       76.68       77.67      7.70 o 
  -6   2   8       88.12       78.85      7.57 o 
  -5   2   8       12.75       18.68      7.97 o 
  -4   2   8      357.29      333.81      8.47 o 
  -3   2   8     1286.08     1265.66     24.45 o 
  -2   2   8      947.66      979.77     21.03 o 
  -1   2   8      227.10      299.19      8.26 o 
   0   2   8      140.88      123.43      6.96 o 
   1   2   8      493.28      533.96     18.38 o 
   2   2   8        2.66       12.94      7.05 o 
   3   2   8      385.71      321.67     11.78 o 
   4   2   8      412.53      375.81      9.61 o 
   5   2   8       45.20       54.54      6.59 o 
   6   2   8        8.65       19.83      6.91 o 
   7   2   8        1.27       -0.58      6.23 o 
   8   2   8       30.89       29.27      6.71 o 
   9   2   8       19.79       21.57      6.79 o 
  10   2   8        0.15        5.48      6.92 o 
  11   2   8        3.93       11.91      8.28 o 
 -12   3   8        0.22       10.63      8.07 o 
 -11   3   8        0.37        3.91      8.02 o 
 -10   3   8        6.15        7.09      8.05 o 
  -9   3   8       46.30       35.86      7.65 o 
  -8   3   8      254.39      256.55      8.63 o 
  -7   3   8       38.37       34.49      7.72 o 
  -6   3   8       31.95       45.82      8.48 o 
  -5   3   8      557.65      585.69     13.50 o 
  -4   3   8      230.43      273.13      8.82 o 
  -3   3   8     1181.11     1285.90     13.96 o 
  -2   3   8      439.38      435.13      8.78 o 
  -1   3   8      704.03      774.78     17.20 o 
   0   3   8      643.29      649.56     17.92 o 
   1   3   8     1297.89     1422.26     36.21 o 
   2   3   8       64.21       60.22      6.94 o 
   3   3   8      708.56      769.98     27.51 o 
   4   3   8      153.08      157.50      7.10 o 
   5   3   8        3.79       10.40      6.66 o 
   6   3   8       12.90       24.24      6.73 o 
   7   3   8       54.57       55.17      6.45 o 
   8   3   8      180.20      185.42      7.48 o 
   9   3   8       46.85       43.34      6.88 o 
  10   3   8       59.30       61.90      7.32 o 
  11   3   8        6.60       17.12      7.27 o 
 -11   4   8       35.21       31.61      8.55 o 
 -10   4   8       51.99       65.05      8.42 o 
  -9   4   8      410.44      374.46     10.05 o 
  -8   4   8       10.37       14.75      8.10 o 
  -7   4   8      937.45      957.09     22.32 o 
  -6   4   8      196.95      209.28      9.81 o 
  -5   4   8      441.79      490.44      9.82 o 
  -4   4   8      519.18      530.16     10.65 o 
  -3   4   8      516.02      600.75     15.71 o 
  -2   4   8     2053.16     2058.23     49.48 o 
  -1   4   8        0.38       11.15      7.06 o 
   0   4   8     4217.42     4347.89    113.58 o 
   1   4   8      634.32      611.77     22.74 o 
   2   4   8     2209.27     2140.45     63.28 o 
   3   4   8      861.11      841.22     23.97 o 
   4   4   8      365.52      356.08     10.69 o 
   5   4   8      352.89      352.21     13.28 o 
   6   4   8      136.80      133.78      7.10 o 
   7   4   8      282.41      297.66      7.12 o 
   8   4   8        2.28        5.83      6.71 o 
   9   4   8       99.05      122.87      7.41 o 
  10   4   8       31.86       42.89      7.33 o 
  11   4   8        9.41       24.18      7.19 o 
 -11   5   8        3.18       14.74      9.09 o 
 -10   5   8      194.19      160.16      9.01 o 
  -9   5   8       10.32        7.31      9.25 o 
  -8   5   8      121.52      125.51      9.05 o 
  -7   5   8      176.94      177.23      9.08 o 
  -6   5   8      969.28     1007.92     28.82 o 
  -5   5   8      251.96      236.14      9.07 o 
  -4   5   8      397.08      420.89     12.95 o 
  -3   5   8      941.95      954.84     26.61 o 
  -2   5   8        3.52       16.93      7.46 o 
  -1   5   8     2138.14     2144.01     60.64 o 
   0   5   8      800.43      811.27     15.96 o 
   1   5   8     1055.34      989.15     29.28 o 
   2   5   8     1189.82     1129.13     35.93 o 
   3   5   8      804.83      822.77     25.10 o 
   4   5   8      841.37      807.64     23.77 o 
   5   5   8      588.44      582.70     18.89 o 
   6   5   8     1402.28     1366.75     32.19 o 
   7   5   8       46.16       48.40      7.36 o 
   8   5   8      140.14      141.44      8.35 o 
   9   5   8        0.48       -1.04      6.81 o 
  10   5   8       33.06       34.93      7.35 o 
 -10   6   8        3.90       23.99      9.18 o 
  -9   6   8       56.15       61.54      9.09 o 
  -8   6   8       33.00       32.96      9.33 o 
  -7   6   8       17.91       41.75      9.61 o 
  -6   6   8       65.46       55.87      9.38 o 
  -5   6   8       59.03       68.65      8.45 o 
  -4   6   8      338.10      329.26     14.44 o 
  -3   6   8      541.64      607.90     18.93 o 
  -2   6   8      289.94      277.47      8.30 o 
  -1   6   8      102.32      117.03      7.48 o 
   0   6   8      623.20      610.18     19.14 o 
   1   6   8       15.82       29.60      7.99 o 
   2   6   8      108.27      117.94      7.17 o 
   3   6   8      131.24      131.18      7.05 o 
   4   6   8      127.20      137.06      7.69 o 
   5   6   8       34.91       52.50      7.56 o 
   6   6   8       17.11       27.59      7.32 o 
   7   6   8       75.52       85.72      7.57 o 
   8   6   8        1.26        6.69      7.31 o 
   9   6   8       66.01       69.66      8.37 o 
  10   6   8        1.77       30.61      7.91 o 
 -10   7   8        0.71       14.04      9.28 o 
  -9   7   8       31.24       51.55     10.11 o 
  -8   7   8       10.38       27.50      9.37 o 
  -7   7   8       93.32       85.57      9.14 o 
  -6   7   8       63.56       65.94      9.23 o 
  -5   7   8       85.43       90.97      8.62 o 
  -4   7   8       45.45       41.07      8.11 o 
  -3   7   8      665.45      654.64     15.10 o 
  -2   7   8       69.38       77.00      8.02 o 
  -1   7   8       59.46       81.92      7.98 o 
   0   7   8       70.82       62.08      7.47 o 
   1   7   8        3.53       11.44      6.90 o 
   2   7   8        0.37        9.16      7.26 o 
   3   7   8       23.79       31.35      7.75 o 
   4   7   8       14.55       21.13      7.17 o 
   5   7   8       42.26       38.43      7.06 o 
   6   7   8       19.30       29.83      7.18 o 
   7   7   8        1.48       -2.55      7.31 o 
   8   7   8       16.66       15.88      7.32 o 
   9   7   8       20.63       23.36      7.63 o 
  -9   8   8        4.51       16.45     10.18 o 
  -8   8   8        0.34       -3.55     10.49 o 
  -7   8   8       24.75       11.64      9.27 o 
  -6   8   8        0.57        9.23      9.36 o 
  -5   8   8       67.72       68.52     10.17 o 
  -4   8   8      122.72      125.80      9.37 o 
  -3   8   8      240.22      233.32      8.63 o 
  -2   8   8      203.41      172.70      7.81 o 
  -1   8   8      101.43      117.78      7.79 o 
   0   8   8       64.66       58.06      7.46 o 
   1   8   8        4.13        5.47      7.30 o 
   2   8   8      365.80      327.24      8.39 o 
   3   8   8        3.36        8.47      7.65 o 
   4   8   8       62.78       56.31      7.73 o 
   5   8   8       39.02       49.65      7.53 o 
   6   8   8       17.53       27.48      7.19 o 
   7   8   8       14.87       16.32      7.10 o 
   8   8   8        0.81       14.12      7.67 o 
  -8   9   8        3.84       18.45      9.91 o 
  -7   9   8        0.38        7.89      9.55 o 
  -6   9   8        3.06       23.17     19.50 o 
  -5   9   8       20.96       10.22      9.52 o 
  -4   9   8       37.65       60.36      8.45 o 
  -3   9   8      136.92      136.93      9.08 o 
  -2   9   8        1.17        9.89      7.49 o 
  -1   9   8       98.91       94.71      7.96 o 
   0   9   8       42.59       53.23      8.08 o 
   1   9   8       52.39       57.12      7.90 o 
   2   9   8        6.58       21.29      7.75 o 
   3   9   8       58.03       74.78      7.76 o 
   4   9   8       55.67       49.34      7.92 o 
   5   9   8        2.03       22.55      7.53 o 
   6   9   8        5.41       15.27      7.65 o 
   7   9   8        1.48        8.60      7.49 o 
  -6  10   8       25.63       14.62     12.88 o 
  -5  10   8        0.29        9.11      9.36 o 
  -4  10   8        2.70        4.77      8.55 o 
  -3  10   8        8.09        6.07      8.32 o 
  -2  10   8        2.42        8.51      8.33 o 
  -1  10   8        0.11       11.69      7.54 o 
   0  10   8       63.92       92.07      7.89 o 
   1  10   8       57.57       44.78      7.58 o 
   2  10   8        2.01       22.95      7.65 o 
   3  10   8        8.28       22.46      7.73 o 
   4  10   8        1.76       17.11      7.78 o 
   5  10   8       10.39       25.01      7.90 o 
   6  10   8        6.65       12.55      7.97 o 
  -4  11   8        1.51        7.08      9.04 o 
  -3  11   8       11.86       22.68      8.54 o 
  -2  11   8        0.27        4.12      8.23 o 
  -1  11   8       19.33       25.09      7.95 o 
   0  11   8       35.31       45.80      8.28 o 
   1  11   8        0.42        4.60      7.92 o 
   2  11   8       34.05       28.55      7.96 o 
   3  11   8        2.25       14.62      7.74 o 
   4  11   8        6.39       18.88      8.11 o 
 -12   1   9       43.97       41.16      8.50 o 
 -11   1   9       23.79       26.70      8.36 o 
 -10   1   9      318.49      294.38      8.48 o 
  -9   1   9      104.20      105.66      8.14 o 
  -8   1   9      398.93      393.87      8.64 o 
  -7   1   9      165.53      175.49      7.55 o 
  -6   1   9      169.48      180.72      7.75 o 
  -5   1   9     1066.62     1138.74     13.05 o 
  -4   1   9      146.29      187.13      8.42 o 
  -3   1   9     2472.81     2606.28     36.26 o 
  -2   1   9     4135.61     4678.51     96.56 o 
  -1   1   9     5398.91     5786.57    175.85 o 
   0   1   9     6393.38     7159.03    286.15 o 
   1   1   9     1955.52     1907.46     79.83 o 
   2   1   9     3334.45     3379.24    137.01 o 
   3   1   9       73.86       70.75      6.42 o 
   4   1   9     1930.43     1932.05     45.21 o 
   5   1   9       33.17       28.53      6.44 o 
   6   1   9      537.12      553.03     14.18 o 
   7   1   9      172.05      148.35      6.75 o 
   8   1   9       14.51        6.92      6.69 o 
   9   1   9      173.22      173.36      6.63 o 
  10   1   9        5.09       19.81      6.84 o 
  11   1   9       26.67       24.17      7.01 o 
 -12   2   9        0.00       13.21      7.94 o 
 -11   2   9      262.10      233.19      8.79 o 
 -10   2   9       46.73       47.65      7.70 o 
  -9   2   9      554.03      535.05     10.77 o 
  -8   2   9      474.85      456.95      8.57 o 
  -7   2   9      657.95      668.57     17.01 o 
  -6   2   9     1219.66     1299.31     28.82 o 
  -5   2   9     1032.83     1061.24     18.27 o 
  -4   2   9     4011.19     4147.62     75.49 o 
  -3   2   9      276.26      285.03      8.46 o 
  -2   2   9     8999.24     9354.49    192.86 o 
  -1   2   9     2872.06     3254.36     91.91 o 
   0   2   9     2147.04     2069.13     66.77 o 
   1   2   9     2996.96     2957.78     90.02 o 
   2   2   9     1824.36     1697.82     54.48 o 
   3   2   9     2095.32     2060.09     56.74 o 
   4   2   9      539.87      536.20     16.46 o 
   5   2   9     1962.38     1905.87     37.95 o 
   6   2   9      152.85      138.07      7.04 o 
   7   2   9      658.12      648.26     15.82 o 
   8   2   9      276.09      269.92      8.51 o 
   9   2   9       96.91      112.85      7.09 o 
  10   2   9       69.83       88.88      7.39 o 
  11   2   9        2.15       20.55      7.27 o 
 -12   3   9       11.18       20.78      9.12 o 
 -11   3   9        6.06        4.68      8.57 o 
 -10   3   9       18.54       37.99      8.18 o 
  -9   3   9       40.34       29.71      7.54 o 
  -8   3   9      112.41      117.08      8.32 o 
  -7   3   9      637.65      588.92     12.40 o 
  -6   3   9       58.97       60.06      8.37 o 
  -5   3   9     1239.30     1329.37     21.47 o 
  -4   3   9      106.59      116.61      7.96 o 
  -3   3   9     1223.59     1213.65     13.38 o 
  -2   3   9       72.15       92.14      7.98 o 
  -1   3   9     1497.59     1413.10     28.63 o 
   0   3   9      283.30      259.81      7.90 o 
   1   3   9      702.30      646.07     19.17 o 
   2   3   9     1845.99     1808.98     53.16 o 
   3   3   9      432.10      407.88     13.31 o 
   4   3   9     1279.03     1248.44     34.19 o 
   5   3   9      103.22      100.55      6.92 o 
   6   3   9      895.85      840.20     22.21 o 
   7   3   9        1.53        2.89      6.71 o 
   8   3   9      577.00      557.59     10.24 o 
   9   3   9       36.95       38.25      7.01 o 
  10   3   9       38.64       52.99      7.00 o 
  11   3   9       50.61       55.84      7.34 o 
 -11   4   9       16.62       31.86      8.65 o 
 -10   4   9       34.03       21.38      8.52 o 
  -9   4   9       16.05        9.66      8.02 o 
  -8   4   9       53.30       55.33      8.04 o 
  -7   4   9       21.87       25.08      7.96 o 
  -6   4   9      105.71       91.13      9.59 o 
  -5   4   9        0.74        9.58      7.97 o 
  -4   4   9      885.89      840.06     12.12 o 
  -3   4   9       17.50       26.91      8.12 o 
  -2   4   9      842.62      769.05     12.75 o 
  -1   4   9        3.26       11.09      7.42 o 
   0   4   9     1764.74     1851.69     45.83 o 
   1   4   9       45.78       36.40      6.94 o 
   2   4   9        1.94        8.42      6.99 o 
   3   4   9      285.81      261.86      7.77 o 
   4   4   9       97.20      103.92      6.65 o 
   5   4   9      524.19      491.13     11.97 o 
   6   4   9      371.16      367.94      7.48 o 
   7   4   9      166.88      164.17      7.02 o 
   8   4   9       59.81       86.35      7.23 o 
   9   4   9       90.44       82.88      7.69 o 
  10   4   9        1.99       13.32      7.04 o 
 -11   5   9        1.06       11.83      8.74 o 
 -10   5   9        5.40        9.97      8.73 o 
  -9   5   9        0.07        9.17      8.98 o 
  -8   5   9       50.79       51.17      9.35 o 
  -7   5   9        1.92        8.68      8.64 o 
  -6   5   9      109.92      108.97      9.53 o 
  -5   5   9       11.40       29.62      8.29 o 
  -4   5   9      178.95      187.28      8.25 o 
  -3   5   9      153.26      150.65      8.41 o 
  -2   5   9       69.12       65.89      8.18 o 
  -1   5   9       68.06       77.62      7.88 o 
   0   5   9      120.45      119.17      7.23 o 
   1   5   9       38.30       35.41      7.31 o 
   2   5   9        1.47        5.25      7.02 o 
   3   5   9       35.78       42.52      6.77 o 
   4   5   9      207.19      221.21      8.36 o 
   5   5   9       31.41       39.83      6.87 o 
   6   5   9        0.66        9.88      6.79 o 
   7   5   9        2.27        9.88      8.30 o 
   8   5   9        2.79       15.12      6.99 o 
   9   5   9        1.46       14.60      7.07 o 
  10   5   9        5.08       13.81      7.46 o 
 -10   6   9        0.06       14.33      9.45 o 
  -9   6   9       17.65       12.34     10.29 o 
  -8   6   9       25.51       31.58      9.10 o 
  -7   6   9       42.75       74.25     12.04 o 
  -6   6   9      127.16      133.43      9.34 o 
  -5   6   9       26.56       51.39      8.77 o 
  -4   6   9      401.32      415.29     14.74 o 
  -3   6   9        9.63       15.09      8.36 o 
  -2   6   9      308.09      295.08      8.46 o 
  -1   6   9        0.46       10.44      7.18 o 
   0   6   9     1069.73     1078.69     30.01 o 
   1   6   9      218.70      214.16     10.23 o 
   2   6   9      106.99      103.58      7.50 o 
   3   6   9      154.32      143.32      7.24 o 
   4   6   9       12.33       18.92      7.56 o 
   5   6   9      217.83      214.59      8.13 o 
   6   6   9       89.90       92.93      7.53 o 
   7   6   9      199.44      192.17      7.88 o 
   8   6   9        5.16       10.25      8.19 o 
   9   6   9       27.29       22.24      8.01 o 
 -10   7   9       32.08       22.55     12.88 o 
  -9   7   9        0.30        9.67      9.87 o 
  -8   7   9      103.69      107.66     10.05 o 
  -7   7   9      141.50      123.14     12.81 o 
  -6   7   9        5.00        7.43      9.11 o 
  -5   7   9      160.85      160.82      8.95 o 
  -4   7   9        7.81       31.80      7.94 o 
  -3   7   9      139.93      129.04      8.43 o 
  -2   7   9      100.61      127.39      8.09 o 
  -1   7   9      618.04      641.47     19.26 o 
   0   7   9       72.89       55.26      7.33 o 
   1   7   9      165.70      185.98      8.18 o 
   2   7   9      405.24      375.70     10.07 o 
   3   7   9       17.29       29.44      6.93 o 
   4   7   9       27.30       40.12      6.77 o 
   5   7   9        8.43       16.91      7.24 o 
   6   7   9      114.32      125.19      7.29 o 
   7   7   9        4.29       14.81      7.40 o 
   8   7   9      148.24      122.26      7.70 o 
   9   7   9       21.13       21.63      7.91 o 
  -9   8   9       16.62       13.18     10.08 o 
  -8   8   9       28.34       20.51     11.78 o 
  -7   8   9       18.64       20.68     11.79 o 
  -6   8   9       32.89       39.87      9.07 o 
  -5   8   9       36.42       50.00      8.55 o 
  -4   8   9       73.91      100.56      8.86 o 
  -3   8   9       96.30      111.94      8.67 o 
  -2   8   9      600.86      609.67     16.42 o 
  -1   8   9      168.49      141.28      8.15 o 
   0   8   9      140.74      165.59      7.83 o 
   1   8   9      196.74      202.87     11.04 o 
   2   8   9      106.91      115.00      7.43 o 
   3   8   9       58.48       68.45      7.47 o 
   4   8   9       68.32       80.35      7.44 o 
   5   8   9      220.54      213.67      9.70 o 
   6   8   9        0.08        5.39      7.76 o 
   7   8   9       99.28      102.07      8.01 o 
   8   8   9       15.14       28.02      8.32 o 
  -8   9   9        3.59       19.25      9.31 o 
  -7   9   9        4.76        6.03      9.66 o 
  -6   9   9        0.76        1.21      9.44 o 
  -5   9   9       18.65       22.76      9.36 o 
  -4   9   9       10.58        8.85      8.59 o 
  -3   9   9       57.07       78.66      8.48 o 
  -2   9   9      180.73      165.07      8.49 o 
  -1   9   9       17.40       45.60      8.14 o 
   0   9   9       18.30       19.05      7.32 o 
   1   9   9        1.16       21.61      7.79 o 
   2   9   9       53.07       51.12      7.29 o 
   3   9   9        0.26       14.25      7.62 o 
   4   9   9      124.25      126.89      7.59 o 
   5   9   9       13.13       20.69      7.24 o 
   6   9   9        3.26        4.48      7.57 o 
   7   9   9       21.81       35.71      7.85 o 
  -6  10   9        0.22       -3.40     10.20 o 
  -5  10   9        1.44        0.14     10.00 o 
  -4  10   9       63.21       65.52      9.26 o 
  -3  10   9       77.28       53.06      8.18 o 
  -2  10   9        5.80       15.94      8.04 o 
  -1  10   9       42.27       50.66      7.76 o 
   0  10   9       53.84       39.35      8.11 o 
   1  10   9        9.27       15.77      7.78 o 
   2  10   9        0.07        5.52      7.38 o 
   3  10   9       13.17       18.08      7.72 o 
   4  10   9       16.06       11.93      7.93 o 
   5  10   9        3.21       19.14      7.80 o 
  -4  11   9       23.96       26.57      9.42 o 
  -3  11   9       55.86       38.96      9.03 o 
  -2  11   9        7.19       12.06      8.19 o 
  -1  11   9      125.16      105.57      8.37 o 
   0  11   9        4.70       11.53      8.10 o 
   1  11   9       88.14       65.34      8.04 o 
   2  11   9       11.94       10.87      7.99 o 
   3  11   9        1.43       14.86      7.75 o 
 -12   0  10       16.12       18.74     11.24 o 
 -11   0  10       31.63       27.55     11.56 o 
 -10   0  10      359.67      340.81     13.06 o 
  -9   0  10       18.02       22.26     10.84 o 
  -8   0  10      697.46      716.91     27.01 o 
  -7   0  10       55.77       63.55     11.53 o 
  -6   0  10     1778.41     1860.77     42.79 o 
  -5   0  10      149.82      127.77     12.65 o 
  -4   0  10     4055.40     4233.97     69.35 o 
  -3   0  10     3202.47     3371.09     58.95 o 
  -2   0  10     2873.83     2709.74     86.12 o 
  -1   0  10      512.10      509.13     17.45 o 
   0   0  10      261.44      223.79     13.84 o 
   1   0  10     1962.67     1888.39    109.68 o 
   2   0  10      137.78      130.37     20.23 o 
   3   0  10     8171.09     8198.72    424.30 o 
   4   0  10      153.85      157.27      9.62 o 
   5   0  10     1407.79     1333.15     50.03 o 
   6   0  10      160.18      189.26      9.45 o 
   7   0  10      251.95      243.11     10.31 o 
   8   0  10      195.50      194.11      9.64 o 
   9   0  10       23.97       37.34      9.39 o 
  10   0  10       58.14       91.94     11.78 o 
  11   0  10        2.15        8.22      9.93 o 
 -12   1  10       94.71       75.51      8.94 o 
 -11   1  10       33.57       38.05      8.05 o 
 -10   1  10       78.60       87.23      7.82 o 
  -9   1  10      274.01      261.63      8.63 o 
  -8   1  10       34.75       43.27      8.01 o 
  -7   1  10      553.80      539.18      8.65 o 
  -6   1  10       12.25       15.10      7.96 o 
  -5   1  10     1624.31     1615.41     13.72 o 
  -4   1  10        5.10       11.86      8.06 o 
  -3   1  10     3064.56     3049.34     53.69 o 
  -2   1  10     1604.94     1736.41     39.25 o 
  -1   1  10      234.57      203.73      7.56 o 
   0   1  10     5569.85     5561.42    188.53 o 
   1   1  10      312.23      261.57     10.37 o 
   2   1  10     1283.63     1227.32     48.96 o 
   3   1  10       24.42       29.11      6.40 o 
   4   1  10     1895.96     1847.08     49.49 o 
   5   1  10      225.32      237.86      7.94 o 
   6   1  10     1037.90     1028.54     17.96 o 
   7   1  10      276.32      285.04     10.62 o 
   8   1  10      117.34      119.37      6.92 o 
   9   1  10       99.13      116.35      6.97 o 
  10   1  10        1.85        2.73      6.97 o 
  11   1  10       41.00       37.07      7.47 o 
 -12   2  10        4.37       10.55      8.54 o 
 -11   2  10        4.04        7.83      8.31 o 
 -10   2  10       12.25       14.79      7.43 o 
  -9   2  10       75.97       73.00      8.11 o 
  -8   2  10       18.87       20.33      7.46 o 
  -7   2  10        0.46        9.55      7.57 o 
  -6   2  10      333.52      296.24      9.89 o 
  -5   2  10      323.79      312.83      8.27 o 
  -4   2  10       13.78       17.02      7.67 o 
  -3   2  10      234.20      224.31      8.18 o 
  -2   2  10      440.70      437.09      9.48 o 
  -1   2  10     1771.08     1924.37     48.41 o 
   0   2  10      189.70      178.16      7.16 o 
   1   2  10      166.88      163.57      6.90 o 
   2   2  10      107.17      109.92      7.15 o 
   3   2  10       21.53       23.03      6.64 o 
   4   2  10      273.69      278.05      9.11 o 
   5   2  10      150.54      133.22      6.69 o 
   6   2  10      219.12      221.33      9.43 o 
   7   2  10        2.07       11.87      6.47 o 
   8   2  10       74.31       66.42      6.97 o 
   9   2  10        1.22        8.59      6.75 o 
  10   2  10       23.09       38.20      7.29 o 
  11   2  10        0.16       19.48      7.17 o 
 -11   3  10       42.21       36.07      8.52 o 
 -10   3  10       27.78       40.15      8.28 o 
  -9   3  10       92.46      114.14      8.45 o 
  -8   3  10       55.76       64.28      8.07 o 
  -7   3  10      150.89      164.59      8.55 o 
  -6   3  10       26.97       30.45      8.84 o 
  -5   3  10      485.82      549.75     10.25 o 
  -4   3  10       70.26       64.98      8.11 o 
  -3   3  10      166.39      184.75      7.87 o 
  -2   3  10      503.37      575.64      8.79 o 
  -1   3  10       12.66        6.18      7.31 o 
   0   3  10      680.40      757.83     21.57 o 
   1   3  10        3.53        9.73      6.54 o 
   2   3  10       51.10       56.36      6.68 o 
   3   3  10        9.35       13.95      6.87 o 
   4   3  10      618.18      604.56     17.91 o 
   5   3  10       46.01       46.19      6.61 o 
   6   3  10      214.71      237.13      9.88 o 
   7   3  10        3.85       26.03      6.99 o 
   8   3  10        5.01       20.57      7.29 o 
   9   3  10       17.82       22.14      6.69 o 
  10   3  10        1.31       11.32      7.03 o 
 -11   4  10       59.66       69.38      8.45 o 
 -10   4  10       43.09       38.85      8.38 o 
  -9   4  10       90.73      113.41      8.57 o 
  -8   4  10      241.04      223.59      8.76 o 
  -7   4  10       12.14       18.19      8.26 o 
  -6   4  10      850.57      894.35     16.03 o 
  -5   4  10       70.48       83.05      8.75 o 
  -4   4  10     1119.59     1157.12     26.08 o 
  -3   4  10      482.70      532.72     11.49 o 
  -2   4  10     1547.92     1618.56     29.20 o 
  -1   4  10     2557.84     2611.70     72.49 o 
   0   4  10      232.86      232.00      7.29 o 
   1   4  10     1891.22     1800.72     47.89 o 
   2   4  10      129.66      130.77      7.84 o 
   3   4  10      784.02      742.41     21.29 o 
   4   4  10       30.81       24.38      6.63 o 
   5   4  10      676.62      673.04     19.24 o 
   6   4  10      330.94      332.58      8.99 o 
   7   4  10       76.08      104.83      7.08 o 
   8   4  10      148.25      152.13      6.90 o 
   9   4  10        0.37        3.39      8.97 o 
  10   4  10       45.69       56.42      7.62 o 
 -11   5  10        0.81        7.37      8.99 o 
 -10   5  10       65.09       72.55      9.20 o 
  -9   5  10       95.78       81.09     10.12 o 
  -8   5  10        7.53        5.76      9.23 o 
  -7   5  10      163.36      156.17     10.37 o 
  -6   5  10       25.51       37.32      8.35 o 
  -5   5  10      244.25      270.65      8.92 o 
  -4   5  10       51.19       39.65      8.16 o 
  -3   5  10     2433.91     2544.94     50.01 o 
  -2   5  10      407.98      388.36      9.54 o 
  -1   5  10     1481.29     1509.11     40.84 o 
   0   5  10      767.30      749.29     21.79 o 
   1   5  10       33.18       39.59      6.72 o 
   2   5  10     1353.76     1279.58     43.87 o 
   3   5  10       26.97       38.68      6.66 o 
   4   5  10      631.75      617.26     14.60 o 
   5   5  10       14.27        9.76      6.70 o 
   6   5  10      330.33      325.66     11.06 o 
   7   5  10      379.82      377.97     11.13 o 
   8   5  10       40.03       51.23      7.35 o 
   9   5  10       71.99       67.75      7.18 o 
  10   5  10        0.08        0.99      7.52 o 
 -10   6  10       15.99       24.55      9.86 o 
  -9   6  10        6.17        9.89      9.90 o 
  -8   6  10       26.50       30.29     11.68 o 
  -7   6  10        0.99        3.66     10.58 o 
  -6   6  10      341.86      346.70     20.45 o 
  -5   6  10        8.83       12.57      8.24 o 
  -4   6  10      394.14      387.97     10.70 o 
  -3   6  10      110.66      112.22      8.25 o 
  -2   6  10      110.18      130.55      8.74 o 
  -1   6  10      251.87      237.78      8.01 o 
   0   6  10      146.66      161.66      7.27 o 
   1   6  10      178.27      168.30      7.53 o 
   2   6  10       30.32       40.77      6.84 o 
   3   6  10      420.07      437.94      8.44 o 
   4   6  10      256.97      244.56      7.74 o 
   5   6  10      283.51      282.77      8.35 o 
   6   6  10      186.62      192.55      7.63 o 
   7   6  10       40.39       42.76      7.22 o 
   8   6  10       22.11       39.35      7.27 o 
   9   6  10        7.69       14.65      7.73 o 
  -9   7  10        2.54       10.98     10.00 o 
  -8   7  10        0.20       10.59      9.72 o 
  -7   7  10        1.15       10.89     10.62 o 
  -6   7  10       15.06       20.55      9.27 o 
  -5   7  10       32.35       33.78      8.80 o 
  -4   7  10       68.80       61.25      8.18 o 
  -3   7  10        6.23       15.13      7.77 o 
  -2   7  10       53.01       62.50      8.27 o 
  -1   7  10       53.15       54.93      7.67 o 
   0   7  10      109.34      111.28      7.68 o 
   1   7  10        0.54        9.64      7.47 o 
   2   7  10        4.48        0.67      7.15 o 
   3   7  10        7.12       12.61      7.13 o 
   4   7  10       15.26       12.21      7.06 o 
   5   7  10       44.86       47.81      7.62 o 
   6   7  10        4.09       12.16      7.17 o 
   7   7  10        1.43       17.16      7.33 o 
   8   7  10        5.33       15.54      7.53 o 
  -8   8  10        2.47       -8.09      9.40 o 
  -7   8  10       17.91       19.49     11.26 o 
  -6   8  10       10.13        2.78      9.36 o 
  -5   8  10       36.16       35.90      8.98 o 
  -4   8  10      123.50      118.52      8.78 o 
  -3   8  10      156.40      153.96      8.77 o 
  -2   8  10      126.01      126.04      8.37 o 
  -1   8  10       37.19       36.45      8.12 o 
   0   8  10       64.54       69.11      7.97 o 
   1   8  10       31.87       33.53      7.85 o 
   2   8  10        7.70        8.23      7.23 o 
   3   8  10       20.69       19.57      6.73 o 
   4   8  10       42.32       38.77      7.57 o 
   5   8  10      163.61      149.39     10.19 o 
   6   8  10       43.63       26.85      7.35 o 
   7   8  10       37.31       38.82      7.87 o 
  -7   9  10       28.10       34.18     11.66 o 
  -6   9  10        0.08        6.05     15.09 o 
  -5   9  10      113.58      100.39      9.77 o 
  -4   9  10       13.54        2.72      8.69 o 
  -3   9  10      254.94      217.51      8.90 o 
  -2   9  10      155.10      120.01      8.35 o 
  -1   9  10      140.90      145.40      8.35 o 
   0   9  10       80.35       70.67      7.86 o 
   1   9  10        4.32       11.29      6.93 o 
   2   9  10       24.23       32.54      7.83 o 
   3   9  10        1.48       23.44      7.46 o 
   4   9  10       48.30       49.87      7.89 o 
   5   9  10       40.94       51.99      7.72 o 
   6   9  10        0.60       14.50      7.21 o 
  -6  10  10        8.99       20.39     10.58 o 
  -5  10  10       11.44       26.03     11.09 o 
  -4  10  10       31.14       37.80      9.28 o 
  -3  10  10      158.03      129.06      9.20 o 
  -2  10  10        0.99       16.45      7.80 o 
  -1  10  10       30.79       26.60      7.92 o 
   0  10  10        1.09       11.81      7.55 o 
   1  10  10       88.74       80.60      7.87 o 
   2  10  10        9.31       10.48      7.92 o 
   3  10  10       51.64       55.23      8.10 o 
   4  10  10        0.11        9.94      7.50 o 
   5  10  10        0.89        1.29      7.65 o 
  -3  11  10        7.49       23.61      8.82 o 
  -2  11  10        0.35        6.98      8.19 o 
  -1  11  10        1.30       13.15      8.62 o 
   0  11  10       10.65       23.43      8.12 o 
   1  11  10        0.42        8.72      7.69 o 
   2  11  10        1.24        8.39      7.78 o 
 -11   1  11       16.75       20.01      7.89 o 
 -10   1  11       11.97       15.27      8.05 o 
  -9   1  11      171.11      162.68      8.13 o 
  -8   1  11        7.15       14.38      7.84 o 
  -7   1  11      231.07      250.72      8.31 o 
  -6   1  11      405.51      421.80      9.95 o 
  -5   1  11      735.48      716.92     10.29 o 
  -4   1  11      562.83      633.45     11.85 o 
  -3   1  11     1795.00     1762.62     37.48 o 
  -2   1  11      769.03      845.57     23.06 o 
  -1   1  11        1.51        8.00      6.99 o 
   0   1  11     1687.91     1713.50     56.29 o 
   1   1  11        0.40        5.14      6.75 o 
   2   1  11     1050.82     1027.31     37.73 o 
   3   1  11       10.97       20.31      6.76 o 
   4   1  11      299.84      298.33      9.28 o 
   5   1  11      434.77      465.72      8.55 o 
   6   1  11      219.34      225.07      7.54 o 
   7   1  11      572.12      534.19      7.44 o 
   8   1  11        3.42       13.40      9.99 o 
   9   1  11      100.37      109.30      6.95 o 
  10   1  11        1.00       13.48      6.77 o 
 -11   2  11       18.62       21.37      7.78 o 
 -10   2  11       97.13       96.08      8.22 o 
  -9   2  11        3.30       16.38      7.63 o 
  -8   2  11      411.55      425.20      8.88 o 
  -7   2  11        1.70       11.46      7.77 o 
  -6   2  11      888.58      921.84     14.22 o 
  -5   2  11       17.71       24.60      8.07 o 
  -4   2  11      854.91      875.59     18.36 o 
  -3   2  11      589.29      605.99     14.65 o 
  -2   2  11     1308.70     1274.89     23.81 o 
  -1   2  11     3295.49     3372.42     88.36 o 
   0   2  11      268.48      268.18     12.11 o 
   1   2  11     1382.37     1350.56     49.54 o 
   2   2  11      308.29      328.72      8.80 o 
   3   2  11     2655.69     2516.69     67.52 o 
   4   2  11      113.06      116.25      6.82 o 
   5   2  11     1686.42     1630.95     33.49 o 
   6   2  11      510.70      540.77     17.15 o 
   7   2  11      179.26      176.81      7.05 o 
   8   2  11      140.43      160.96     11.64 o 
   9   2  11        1.81        2.29      7.52 o 
  10   2  11       59.47       56.73      7.25 o 
 -11   3  11      120.85      106.44      8.66 o 
 -10   3  11        0.78        0.95      8.33 o 
  -9   3  11       63.96       64.30      7.85 o 
  -8   3  11        1.86       10.45      8.17 o 
  -7   3  11      704.00      718.46     20.86 o 
  -6   3  11       24.82       39.25      8.27 o 
  -5   3  11     1335.96     1373.50     18.56 o 
  -4   3  11     1807.89     1853.58     23.59 o 
  -3   3  11      411.27      417.84     14.82 o 
  -2   3  11     1824.38     1799.26     26.13 o 
  -1   3  11      158.57      185.99      7.68 o 
   0   3  11     1425.94     1353.75     36.64 o 
   1   3  11       41.20       51.31      6.49 o 
   2   3  11     2850.13     2745.61     81.40 o 
   3   3  11      395.54      390.61     13.20 o 
   4   3  11     1696.97     1619.04     37.85 o 
   5   3  11     1891.36     1846.49     53.65 o 
   6   3  11       82.86       91.46      7.10 o 
   7   3  11      222.48      230.04     10.01 o 
   8   3  11        0.73       13.57      7.10 o 
   9   3  11       83.99      102.13      7.21 o 
  10   3  11        3.30       20.86      7.06 o 
 -11   4  11        0.11        9.12      8.61 o 
 -10   4  11      136.08      109.59      8.68 o 
  -9   4  11        2.39        5.14      8.73 o 
  -8   4  11       86.46       78.54      8.49 o 
  -7   4  11       78.52       80.53      9.59 o 
  -6   4  11      292.46      280.56      9.15 o 
  -5   4  11      703.89      668.45     12.88 o 
  -4   4  11      825.28      810.80     10.06 o 
  -3   4  11     1417.59     1404.41     27.49 o 
  -2   4  11      144.45      156.19      7.89 o 
  -1   4  11      898.94      853.00     23.92 o 
   0   4  11      110.90      133.07      7.16 o 
   1   4  11      211.09      193.65      7.02 o 
   2   4  11       41.45       27.92      6.71 o 
   3   4  11      152.24      152.49      7.79 o 
   4   4  11      410.13      400.15     12.25 o 
   5   4  11      336.56      334.75      7.77 o 
   6   4  11       44.82       45.92      6.96 o 
   7   4  11       56.53       49.51      7.11 o 
   8   4  11       41.96       61.57      6.89 o 
   9   4  11        0.15        7.53      6.82 o 
  10   4  11        8.69       13.08      7.25 o 
 -10   5  11        0.24       -0.24     12.88 o 
  -9   5  11        6.70       20.63      8.91 o 
  -8   5  11        4.51       16.56      8.76 o 
  -7   5  11        0.11        2.90      9.59 o 
  -6   5  11       72.01       70.40      8.50 o 
  -5   5  11      242.55      250.96     11.37 o 
  -4   5  11      450.50      473.58     11.74 o 
  -3   5  11      175.41      188.78      8.63 o 
  -2   5  11       19.62       26.56      8.20 o 
  -1   5  11      177.34      171.40      8.07 o 
   0   5  11       18.03       11.42      7.46 o 
   1   5  11       40.16       45.04      7.04 o 
   2   5  11        1.82        7.61      7.08 o 
   3   5  11        8.54       17.58      6.84 o 
   4   5  11      297.49      276.28      9.01 o 
   5   5  11        0.13        5.88      7.04 o 
   6   5  11       29.45       29.23      6.75 o 
   7   5  11        2.63       21.07      6.74 o 
   8   5  11       13.29       20.95      7.04 o 
   9   5  11        1.34        8.98      7.27 o 
 -10   6  11       57.20       38.43      9.99 o 
  -9   6  11        0.26       14.34     14.76 o 
  -8   6  11       64.10       67.07      9.99 o 
  -7   6  11        7.77       11.90     10.28 o 
  -6   6  11      175.85      171.88      9.49 o 
  -5   6  11      255.65      256.09      9.11 o 
  -4   6  11     1112.16     1168.98     23.03 o 
  -3   6  11     1192.97     1187.14     38.54 o 
  -2   6  11        2.26        0.27      8.03 o 
  -1   6  11      308.12      295.09      9.39 o 
   0   6  11       36.77       30.19      7.85 o 
   1   6  11      522.82      505.20     14.44 o 
   2   6  11        3.84        4.46      7.11 o 
   3   6  11      158.19      154.49     10.16 o 
   4   6  11      503.21      492.23     12.79 o 
   5   6  11       52.14       59.64      7.27 o 
   6   6  11      197.10      198.85      7.31 o 
   7   6  11       16.97       14.28      7.49 o 
   8   6  11       45.22       45.85      7.17 o 
   9   6  11        1.40       16.13      7.30 o 
  -9   7  11       19.52       23.29      9.68 o 
  -8   7  11        3.62       12.89     15.40 o 
  -7   7  11      140.60      141.99     18.63 o 
  -6   7  11       12.93       16.43      8.67 o 
  -5   7  11      154.91      165.61     10.02 o 
  -4   7  11     1032.35      941.97     24.06 o 
  -3   7  11       19.59       20.77      8.44 o 
  -2   7  11     1361.08     1280.85     35.37 o 
  -1   7  11        1.07       14.72      7.93 o 
   0   7  11      279.08      272.29      8.01 o 
   1   7  11        0.13       13.10      8.14 o 
   2   7  11      316.24      319.57      8.49 o 
   3   7  11      195.98      181.67      7.57 o 
   4   7  11       79.36       90.86      7.21 o 
   5   7  11      159.03      151.75      7.57 o 
   6   7  11       44.07       39.09      7.35 o 
   7   7  11       19.01       26.94      7.25 o 
   8   7  11       13.69       22.49      7.26 o 
  -8   8  11       19.89       25.69      9.64 o 
  -7   8  11        2.52        6.57     11.48 o 
  -6   8  11       42.23       50.06      9.32 o 
  -5   8  11       21.70       27.70      8.48 o 
  -4   8  11        4.43       -1.47      8.50 o 
  -3   8  11        8.90        4.22      8.32 o 
  -2   8  11       12.16       34.94      8.69 o 
  -1   8  11      121.77      131.91      8.02 o 
   0   8  11        1.07       15.46      7.43 o 
   1   8  11      244.95      238.00      7.46 o 
   2   8  11        6.84        3.07      7.36 o 
   3   8  11       45.81       73.09      8.16 o 
   4   8  11       11.41       19.77      7.64 o 
   5   8  11       38.34       41.35      7.55 o 
   6   8  11        5.72        8.60      7.12 o 
   7   8  11       14.12       28.13      7.73 o 
  -7   9  11        7.22       18.15     12.06 o 
  -6   9  11        1.05       19.00     14.18 o 
  -5   9  11        6.04       20.44      8.87 o 
  -4   9  11       16.65       11.68      8.65 o 
  -3   9  11       32.47       35.92      8.37 o 
  -2   9  11       22.22       19.66      8.55 o 
  -1   9  11        0.49        4.10      7.73 o 
   0   9  11        0.55        9.04      7.54 o 
   1   9  11        0.42       17.03      7.41 o 
   2   9  11       13.32       29.92      7.21 o 
   3   9  11        0.25        2.45      7.61 o 
   4   9  11       57.49       53.16      7.78 o 
   5   9  11        2.74        7.45      7.59 o 
   6   9  11       48.74       33.47      7.68 o 
  -5  10  11        3.72       28.85      9.63 o 
  -4  10  11        3.38       14.08      8.78 o 
  -3  10  11        7.24       15.61      9.40 o 
  -2  10  11        4.69        0.39      8.07 o 
  -1  10  11        5.22        8.03      7.65 o 
   0  10  11        2.21       22.03      7.87 o 
   1  10  11       21.76       37.80      8.30 o 
   2  10  11        0.26       13.89      7.80 o 
   3  10  11        0.42       -0.06      7.99 o 
   4  10  11        0.77        4.61      7.56 o 
  -2  11  11        2.76       18.30      9.09 o 
  -1  11  11        0.23        4.30      8.52 o 
   0  11  11        0.19        7.18      7.99 o 
   1  11  11        4.42       12.43      7.78 o 
 -11   0  12        0.03       16.13     11.55 o 
 -10   0  12      110.12      115.22     11.90 o 
  -9   0  12       30.19       30.15     11.23 o 
  -8   0  12      662.14      675.05     14.56 o 
  -7   0  12      125.37      128.68     12.09 o 
  -6   0  12     2040.62     2044.98     68.81 o 
  -5   0  12      667.96      693.10     12.59 o 
  -4   0  12     2041.31     2099.89     72.57 o 
  -3   0  12     2528.35     2529.10     87.89 o 
  -2   0  12       55.94       92.05     10.81 o 
  -1   0  12     2800.72     2649.19    124.00 o 
   0   0  12        4.14        5.93     10.03 o 
   1   0  12     2308.94     2174.74    113.67 o 
   2   0  12      845.25      845.63     45.52 o 
   3   0  12     2034.41     1975.34     89.44 o 
   4   0  12     4171.26     3997.02    182.59 o 
   5   0  12      103.15       94.03      9.91 o 
   6   0  12      904.51      878.26     38.83 o 
   7   0  12       54.11       55.54      9.86 o 
   8   0  12      251.35      276.05     11.01 o 
   9   0  12        1.55       -6.97      9.88 o 
  10   0  12       44.98       44.47     10.26 o 
 -11   1  12       31.97       26.36      8.32 o 
 -10   1  12        0.07       15.85      8.32 o 
  -9   1  12      101.07      108.44      8.50 o 
  -8   1  12       24.43       34.33      7.67 o 
  -7   1  12      272.61      276.28      8.95 o 
  -6   1  12      694.00      687.72     14.99 o 
  -5   1  12      123.76      126.24      8.44 o 
  -4   1  12     1737.43     1766.36     38.04 o 
  -3   1  12        1.45        8.53      7.15 o 
  -2   1  12      848.96      836.74     26.22 o 
  -1   1  12        7.12       20.89      7.04 o 
   0   1  12      986.24      943.18     25.36 o 
   1   1  12     1392.00     1435.16     50.83 o 
   2   1  12     1292.28     1196.85     43.17 o 
   3   1  12     1305.91     1331.32     44.59 o 
   4   1  12       10.08       14.66      6.70 o 
   5   1  12      785.40      781.26     15.43 o 
   6   1  12       30.78       34.70      6.36 o 
   7   1  12      162.34      189.52      7.05 o 
   8   1  12        5.43        9.97      7.28 o 
   9   1  12       88.70       91.09      7.04 o 
  10   1  12       21.10       32.81      7.40 o 
 -11   2  12        5.89       13.83      8.15 o 
 -10   2  12       16.73       18.70      8.25 o 
  -9   2  12       16.28       32.77      7.86 o 
  -8   2  12       14.12       20.31      7.94 o 
  -7   2  12      100.38      103.38      7.87 o 
  -6   2  12        0.88       12.08      8.31 o 
  -5   2  12     1132.17     1039.47     18.21 o 
  -4   2  12      257.87      285.44     10.90 o 
  -3   2  12      552.65      525.67     14.03 o 
  -2   2  12      121.05      125.32      7.70 o 
  -1   2  12     1307.25     1328.07     33.48 o 
   0   2  12       36.11       49.51      7.01 o 
   1   2  12      155.16      152.41      7.66 o 
   2   2  12      127.07      125.25      7.02 o 
   3   2  12        1.14        3.48      6.48 o 
   4   2  12        1.27        1.06      6.95 o 
   5   2  12       82.75       88.47      7.37 o 
   6   2  12        1.32        4.90      6.48 o 
   7   2  12       98.13       94.33      7.34 o 
   8   2  12       38.38       39.78      6.75 o 
   9   2  12        2.88        5.89      6.89 o 
  10   2  12        6.70       20.78      7.09 o 
 -11   3  12        3.09        9.15      8.50 o 
 -10   3  12        2.06        4.27      8.29 o 
  -9   3  12       20.23       36.79      8.41 o 
  -8   3  12        0.25        7.59      8.11 o 
  -7   3  12       48.60       64.71      9.82 o 
  -6   3  12      167.95      179.87      8.58 o 
  -5   3  12      305.97      338.98     15.29 o 
  -4   3  12      864.79      897.77     14.16 o 
  -3   3  12       29.36       35.15      8.28 o 
  -2   3  12      590.15      623.45      9.91 o 
  -1   3  12      107.70       98.76      7.26 o 
   0   3  12      360.18      361.06      9.38 o 
   1   3  12       38.77       66.90      6.70 o 
   2   3  12       38.89       44.62      6.93 o 
   3   3  12      764.53      743.55     20.23 o 
   4   3  12       60.25       58.59      7.18 o 
   5   3  12      121.94      141.46      6.97 o 
   6   3  12       14.21       14.27      6.64 o 
   7   3  12        8.96       15.29      6.77 o 
   8   3  12        4.46        7.92      6.82 o 
   9   3  12       18.49       23.20      7.65 o 
  10   3  12        0.59       15.14      7.29 o 
 -10   4  12       40.07       28.81      9.27 o 
  -9   4  12        3.33       -0.42      9.18 o 
  -8   4  12      121.35      129.21      8.68 o 
  -7   4  12      131.38      134.50      9.90 o 
  -6   4  12      287.67      307.33      8.61 o 
  -5   4  12     1832.30     1884.06     33.73 o 
  -4   4  12       12.28       12.92      8.26 o 
  -3   4  12     1644.29     1655.13     19.11 o 
  -2   4  12        0.33        2.09      7.60 o 
  -1   4  12     1256.78     1309.69     23.59 o 
   0   4  12       63.74       54.67      6.85 o 
   1   4  12     1149.99     1143.31     31.70 o 
   2   4  12      391.29      391.80     11.11 o 
   3   4  12       65.75       78.21      6.77 o 
   4   4  12      468.07      460.85     13.83 o 
   5   4  12        6.94       22.58      7.13 o 
   6   4  12      313.21      317.43     12.05 o 
   7   4  12       25.87       27.96      6.87 o 
   8   4  12      112.59      111.35      7.22 o 
   9   4  12        6.52       23.56      9.67 o 
 -10   5  12        2.76       21.34      9.56 o 
  -9   5  12       78.89       80.84      9.77 o 
  -8   5  12        8.34        1.45      9.51 o 
  -7   5  12      311.96      330.91     11.27 o 
  -6   5  12      166.85      162.68     11.64 o 
  -5   5  12        2.53       17.81      8.15 o 
  -4   5  12       91.00       96.56     10.10 o 
  -3   5  12       86.25       95.58      8.42 o 
  -2   5  12      354.07      360.23      8.98 o 
  -1   5  12        2.49       14.25      7.36 o 
   0   5  12      644.95      620.49     17.29 o 
   1   5  12      131.02      131.45      6.98 o 
   2   5  12      768.36      779.31     24.14 o 
   3   5  12      249.71      236.66      8.04 o 
   4   5  12        1.99       16.70      6.58 o 
   5   5  12      147.23      160.98      7.47 o 
   6   5  12        7.47       19.86      6.96 o 
   7   5  12       72.03       79.91      7.19 o 
   8   5  12        0.08        7.61      7.06 o 
   9   5  12       57.76       68.91      7.48 o 
  -9   6  12       14.05       15.23     10.49 o 
  -8   6  12       68.38       70.98      9.05 o 
  -7   6  12        4.47        9.98      8.81 o 
  -6   6  12       53.97       75.81      9.02 o 
  -5   6  12      110.28      105.63      8.66 o 
  -4   6  12       47.82       55.19      8.29 o 
  -3   6  12      147.85      149.76      8.73 o 
  -2   6  12      136.59      127.86     10.87 o 
  -1   6  12      290.31      311.76      8.81 o 
   0   6  12       86.65       78.47      7.40 o 
   1   6  12      436.43      445.64     16.81 o 
   2   6  12       51.92       49.23      7.58 o 
   3   6  12      626.09      624.64     14.91 o 
   4   6  12      135.32      132.34      7.43 o 
   5   6  12      219.16      223.89      7.74 o 
   6   6  12       21.64       44.76      7.26 o 
   7   6  12        0.19        7.12      7.16 o 
   8   6  12       15.09       17.93      7.18 o 
  -9   7  12        0.03       26.51     10.41 o 
  -8   7  12       17.66       16.50      9.18 o 
  -7   7  12        1.66       14.66      9.06 o 
  -6   7  12       10.11       12.94      8.92 o 
  -5   7  12        0.44        8.47      8.61 o 
  -4   7  12       40.84       47.54      8.53 o 
  -3   7  12       18.44       21.61      8.75 o 
  -2   7  12        0.32        9.16      8.47 o 
  -1   7  12        0.47       -1.01      7.53 o 
   0   7  12       26.46       27.80      7.77 o 
   1   7  12      115.99      109.68      7.77 o 
   2   7  12        9.33        6.33      7.10 o 
   3   7  12       38.98       53.57      6.62 o 
   4   7  12        9.57       11.30      7.51 o 
   5   7  12       34.24       36.12      7.36 o 
   6   7  12       13.80       26.14      7.13 o 
   7   7  12        1.37        2.59      7.31 o 
  -8   8  12        4.37       23.46      9.68 o 
  -7   8  12       12.46       21.09     11.18 o 
  -6   8  12        3.25       19.77      9.20 o 
  -5   8  12        0.11       -3.54      9.93 o 
  -4   8  12       28.34       22.95      8.31 o 
  -3   8  12        1.95        9.16      8.04 o 
  -2   8  12       14.97       22.87      8.17 o 
  -1   8  12        0.92        8.53      7.69 o 
   0   8  12       18.38       12.73      7.41 o 
   1   8  12       53.49       57.94      7.19 o 
   2   8  12       18.42       27.71      7.59 o 
   3   8  12      101.80       94.34      8.33 o 
   4   8  12        0.18       12.50      7.67 o 
   5   8  12       20.32       21.94      8.16 o 
   6   8  12        1.96        1.55      7.53 o 
  -6   9  12       20.69       12.97      9.36 o 
  -5   9  12       61.56       75.60      9.00 o 
  -4   9  12       56.29       46.84     11.25 o 
  -3   9  12        3.41       -2.29      8.54 o 
  -2   9  12       24.85       33.04      8.53 o 
  -1   9  12        5.72        4.96      7.65 o 
   0   9  12       38.58       46.23      7.87 o 
   1   9  12        3.80       12.42      7.17 o 
   2   9  12        9.17       14.76      7.54 o 
   3   9  12       55.78       44.49      7.56 o 
   4   9  12        8.93       16.76      7.47 o 
   5   9  12       40.01       39.59      8.40 o 
  -4  10  12       25.17       22.10      9.01 o 
  -3  10  12       90.24       79.87      9.14 o 
  -2  10  12        0.93       -2.74      9.11 o 
  -1  10  12        2.95        9.35      8.10 o 
   0  10  12        1.56       12.08      7.75 o 
   1  10  12        8.88       19.19      7.82 o 
   2  10  12        1.14       17.57      7.69 o 
   3  10  12        6.05        8.10      7.69 o 
 -11   1  13       10.76       13.79      8.52 o 
 -10   1  13        1.73       14.74      8.17 o 
  -9   1  13       62.39       66.91      8.20 o 
  -8   1  13      148.80      142.48      8.23 o 
  -7   1  13       23.68       27.81      8.27 o 
  -6   1  13     2010.49     2066.01     44.84 o 
  -5   1  13      463.34      496.14     12.58 o 
  -4   1  13      716.05      697.84     18.12 o 
  -3   1  13      303.24      327.68     10.82 o 
  -2   1  13      748.27      725.37     15.24 o 
  -1   1  13      111.33      122.98      7.06 o 
   0   1  13      388.96      353.09      7.69 o 
   1   1  13      383.72      388.08     13.59 o 
   2   1  13      877.67      907.95     29.53 o 
   3   1  13      548.19      562.61     15.87 o 
   4   1  13      935.12      950.26     28.43 o 
   5   1  13       34.46       45.37      6.65 o 
   6   1  13       30.61       37.32      6.66 o 
   7   1  13       88.31      104.93      6.67 o 
   8   1  13       36.82       35.55      6.71 o 
   9   1  13       51.04       57.76      7.42 o 
  10   1  13        7.87       21.77      7.09 o 
 -11   2  13        6.37        9.46      8.67 o 
 -10   2  13       41.30       39.21      8.13 o 
  -9   2  13       39.06       38.77      8.02 o 
  -8   2  13      160.68      177.06      8.21 o 
  -7   2  13     1041.27     1052.11     32.32 o 
  -6   2  13        3.81        4.75      7.61 o 
  -5   2  13     2009.91     1952.69     48.34 o 
  -4   2  13      901.74      931.96     16.72 o 
  -3   2  13      937.26      939.16     21.23 o 
  -2   2  13       56.56       58.91      7.33 o 
  -1   2  13     1487.01     1452.18     42.70 o 
   0   2  13      806.45      842.32     25.33 o 
   1   2  13     1397.22     1392.23     47.12 o 
   2   2  13     2187.53     2186.53     80.08 o 
   3   2  13      176.02      184.38     10.63 o 
   4   2  13      181.90      184.73      7.21 o 
   5   2  13      162.87      163.74      7.94 o 
   6   2  13      141.54      157.92      7.24 o 
   7   2  13       27.07       33.33      7.31 o 
   8   2  13      173.40      205.95     11.88 o 
   9   2  13       58.28       66.04      6.89 o 
 -10   3  13       14.59       11.18      8.22 o 
  -9   3  13      182.92      189.54      9.07 o 
  -8   3  13       47.11       39.15      8.12 o 
  -7   3  13      147.46      158.16     13.07 o 
  -6   3  13       15.33       21.60      8.36 o 
  -5   3  13      154.10      150.18      8.44 o 
  -4   3  13      406.44      374.64     11.62 o 
  -3   3  13        8.54       16.42      7.88 o 
  -2   3  13      741.99      741.21     13.40 o 
  -1   3  13      233.52      229.84      8.28 o 
   0   3  13      868.94      827.95     25.91 o 
   1   3  13     1305.03     1305.38     44.79 o 
   2   3  13     1017.01      953.83     27.66 o 
   3   3  13      606.40      585.78     17.36 o 
   4   3  13      402.69      406.40     13.09 o 
   5   3  13      276.80      284.58      7.47 o 
   6   3  13        0.48        3.65      6.95 o 
   7   3  13      207.13      210.24      7.24 o 
   8   3  13       15.16       25.41      7.88 o 
   9   3  13       10.52       20.94      7.31 o 
 -10   4  13       14.62        4.20      9.49 o 
  -9   4  13       36.63       44.19      8.87 o 
  -8   4  13       15.81       22.55      9.02 o 
  -7   4  13      144.08      136.00      9.91 o 
  -6   4  13       23.49       33.90      8.18 o 
  -5   4  13        9.74       13.45      8.27 o 
  -4   4  13       30.20       40.29      8.64 o 
  -3   4  13       96.54       88.97      8.81 o 
  -2   4  13      483.90      487.06      9.01 o 
  -1   4  13      346.26      346.49      8.02 o 
   0   4  13      387.33      378.66     11.29 o 
   1   4  13       80.56       90.45      7.08 o 
   2   4  13      324.34      310.35      9.68 o 
   3   4  13       88.91      105.68      6.96 o 
   4   4  13     1567.77     1486.50     48.96 o 
   5   4  13       23.37       29.30      7.21 o 
   6   4  13       87.41       93.39      7.02 o 
   7   4  13        2.29       20.27      6.87 o 
   8   4  13        9.55       21.83      7.09 o 
   9   4  13       12.86       24.31      7.48 o 
 -10   5  13        1.13       11.45      9.72 o 
  -9   5  13        8.56       12.78      8.77 o 
  -8   5  13        6.12       11.46      8.67 o 
  -7   5  13       12.45        7.82      9.25 o 
  -6   5  13       10.25       -2.64      9.10 o 
  -5   5  13        0.41        5.08      8.28 o 
  -4   5  13       57.85       54.97      8.45 o 
  -3   5  13       71.86       89.03      9.45 o 
  -2   5  13        0.89       -2.79      7.72 o 
  -1   5  13       11.08       14.79      7.47 o 
   0   5  13      135.30      146.42      8.86 o 
   1   5  13        1.01       16.33      6.92 o 
   2   5  13       10.67        2.62      7.56 o 
   3   5  13       13.24       32.50      7.00 o 
   4   5  13       21.06       38.88      6.76 o 
   5   5  13        0.64       16.25      6.81 o 
   6   5  13       28.21       37.04      6.92 o 
   7   5  13       10.58        9.81      6.65 o 
   8   5  13        0.01        5.88      7.27 o 
  -9   6  13        2.75       -6.30      9.51 o 
  -8   6  13       69.20       86.66      9.49 o 
  -7   6  13       22.15       38.40      9.07 o 
  -6   6  13       12.06       24.98      8.90 o 
  -5   6  13        8.67       15.20      8.53 o 
  -4   6  13       64.30       68.91      9.26 o 
  -3   6  13       66.88       63.52      8.82 o 
  -2   6  13       16.09       19.25      9.36 o 
  -1   6  13       80.08       92.48      7.44 o 
   0   6  13      173.05      165.28      7.53 o 
   1   6  13       35.77       46.06      7.31 o 
   2   6  13      142.52      156.25     10.75 o 
   3   6  13       73.89       82.39      7.13 o 
   4   6  13      380.24      354.58     15.53 o 
   5   6  13        0.01       10.45     10.67 o 
   6   6  13       30.42       26.56      6.90 o 
   7   6  13        0.16       10.69      7.33 o 
   8   6  13        8.84       22.99      7.39 o 
  -8   7  13       68.09       65.77     10.73 o 
  -7   7  13       25.70       39.16      9.42 o 
  -6   7  13      138.08      125.63      8.99 o 
  -5   7  13       79.29      104.00      9.28 o 
  -4   7  13      271.42      251.91      9.47 o 
  -3   7  13       31.32       41.15      8.76 o 
  -2   7  13      354.24      359.93     10.92 o 
  -1   7  13        5.69        2.83      7.64 o 
   0   7  13      185.86      199.02      8.54 o 
   1   7  13       83.54       84.47      7.30 o 
   2   7  13       77.92       87.42      7.20 o 
   3   7  13      102.45       97.25      7.58 o 
   4   7  13       11.07       20.51      7.38 o 
   5   7  13      105.55      110.95      7.96 o 
   6   7  13        4.75        6.92      7.83 o 
   7   7  13       66.99       59.45      8.00 o 
  -7   8  13       28.49       19.69     10.62 o 
  -6   8  13        0.44        5.12      8.93 o 
  -5   8  13      138.20      131.00      8.81 o 
  -4   8  13       63.18       47.17      8.56 o 
  -3   8  13       39.43       53.29      8.40 o 
  -2   8  13        4.37        8.38      8.32 o 
  -1   8  13       51.81       66.41      7.68 o 
   0   8  13       42.36       41.07      7.73 o 
   1   8  13      158.70      155.64      7.62 o 
   2   8  13      238.42      218.53     14.86 o 
   3   8  13        1.71       -3.63      7.33 o 
   4   8  13       20.77       36.31      7.78 o 
   5   8  13        1.21       14.35      7.92 o 
   6   8  13       24.89       36.42      7.84 o 
  -6   9  13        8.76        7.16      9.74 o 
  -5   9  13        5.71        8.59     10.14 o 
  -4   9  13        5.50        9.13      9.09 o 
  -3   9  13       25.59       16.47      8.38 o 
  -2   9  13       11.19       33.08      8.41 o 
  -1   9  13       30.87       20.40      8.51 o 
   0   9  13       14.32       29.04      7.80 o 
   1   9  13        3.34       10.61      7.77 o 
   2   9  13       18.14       13.59      7.36 o 
   3   9  13       14.48       26.61      7.32 o 
   4   9  13        0.10        5.96      8.09 o 
  -3  10  13        3.83        8.88     10.85 o 
  -2  10  13       10.54       24.15      8.76 o 
  -1  10  13       12.19       23.03      8.71 o 
   0  10  13       19.17       25.04      8.60 o 
   1  10  13        6.05       17.39      8.27 o 
   2  10  13        0.58       -3.70      7.51 o 
 -11   0  14        6.07       24.95     12.43 o 
 -10   0  14      102.66       92.70     11.36 o 
  -9   0  14       65.36       73.25     11.51 o 
  -8   0  14        1.45       21.16     11.64 o 
  -7   0  14       50.32       67.85     10.89 o 
  -6   0  14       98.46      104.23     12.58 o 
  -5   0  14       80.15       97.68     10.87 o 
  -4   0  14      170.04      185.61     10.74 o 
  -3   0  14      843.31      859.36     30.38 o 
  -2   0  14     1702.52     1814.13     89.49 o 
  -1   0  14     1977.00     1943.72    124.39 o 
   0   0  14     2430.61     2561.11    131.88 o 
   1   0  14      145.35      134.32     10.46 o 
   2   0  14     1007.56     1000.60     46.72 o 
   3   0  14      890.96      907.24     55.66 o 
   4   0  14      519.01      515.23     18.74 o 
   5   0  14        8.98       28.14      9.02 o 
   6   0  14      221.72      254.28     10.86 o 
   7   0  14      110.67      125.83      9.38 o 
   8   0  14       31.90       42.60      9.47 o 
   9   0  14      138.04      152.95     10.29 o 
 -10   1  14       54.04       49.38      8.25 o 
  -9   1  14       38.00       53.67      8.51 o 
  -8   1  14      290.69      267.63      8.53 o 
  -7   1  14        1.93        8.45      7.71 o 
  -6   1  14      222.91      211.99      9.06 o 
  -5   1  14      196.88      217.79      8.32 o 
  -4   1  14      627.03      591.54     19.51 o 
  -3   1  14      197.17      209.11      7.68 o 
  -2   1  14      311.61      291.48      9.63 o 
  -1   1  14      815.31      814.41     23.61 o 
   0   1  14      156.10      156.50      7.43 o 
   1   1  14     1006.74      953.35     28.70 o 
   2   1  14        0.18       12.96      6.64 o 
   3   1  14      418.86      422.80     13.61 o 
   4   1  14       89.78       99.75      6.69 o 
   5   1  14      207.69      221.32      7.93 o 
   6   1  14      124.26      125.05      6.86 o 
   7   1  14       55.84       53.95      6.56 o 
   8   1  14      128.36      133.60      7.26 o 
   9   1  14        6.67       16.90      7.26 o 
 -10   2  14        0.08        6.83      8.18 o 
  -9   2  14       64.28       57.11      8.65 o 
  -8   2  14       31.17       43.50      8.29 o 
  -7   2  14      439.14      383.08     10.99 o 
  -6   2  14        6.43        8.16      8.55 o 
  -5   2  14      677.18      645.99     15.10 o 
  -4   2  14       11.03        9.85      7.38 o 
  -3   2  14        1.72        5.91      7.23 o 
  -2   2  14       46.27       32.67      7.16 o 
  -1   2  14        6.77       11.26      7.03 o 
   0   2  14       34.34       38.60      7.12 o 
   1   2  14      145.00      141.51      7.10 o 
   2   2  14      117.71      102.30      7.05 o 
   3   2  14     1072.77     1096.68     35.82 o 
   4   2  14        0.88        7.32      6.76 o 
   5   2  14       59.12       69.28      6.81 o 
   6   2  14       90.19       95.85      6.75 o 
   7   2  14        3.25        4.63      6.61 o 
   8   2  14        9.41       22.42      7.77 o 
   9   2  14        1.65        7.73      7.22 o 
 -10   3  14       10.71       10.95      9.21 o 
  -9   3  14       10.03       15.52      8.96 o 
  -8   3  14       19.76       35.80      8.55 o 
  -7   3  14       64.62       68.69      9.58 o 
  -6   3  14       11.81       11.21      8.44 o 
  -5   3  14       23.27       28.45      8.75 o 
  -4   3  14        4.89       10.37      7.78 o 
  -3   3  14       50.39       76.57      8.48 o 
  -2   3  14        7.07       22.92      7.25 o 
  -1   3  14      199.65      213.28      7.70 o 
   0   3  14      206.81      208.45      7.72 o 
   1   3  14       14.21       22.36      7.14 o 
   2   3  14       24.81       26.74      7.10 o 
   3   3  14        1.86        7.41      6.59 o 
   4   3  14        6.19       14.63      6.57 o 
   5   3  14       16.32       25.65      6.77 o 
   6   3  14       17.87       24.32      8.02 o 
   7   3  14        3.76       15.33      7.54 o 
   8   3  14       17.70       24.29      6.86 o 
   9   3  14        1.10        1.41      7.18 o 
 -10   4  14       15.37       19.01      9.30 o 
  -9   4  14      130.70      112.07      8.89 o 
  -8   4  14        1.15        1.58      9.60 o 
  -7   4  14      326.26      341.14     10.35 o 
  -6   4  14       51.42       61.83      8.36 o 
  -5   4  14      422.48      443.25      9.44 o 
  -4   4  14       25.76       39.35      9.50 o 
  -3   4  14      363.21      375.77     10.70 o 
  -2   4  14       38.57       48.13      7.69 o 
  -1   4  14      126.17      152.37      7.88 o 
   0   4  14      523.43      507.22     10.27 o 
   1   4  14       54.82       56.60      7.02 o 
   2   4  14      431.33      453.60     17.51 o 
   3   4  14      258.18      254.50      8.32 o 
   4   4  14       32.89       47.92      6.90 o 
   5   4  14       25.64       29.55      6.75 o 
   6   4  14      154.59      166.10     11.95 o 
   7   4  14       39.13       42.86      7.10 o 
   8   4  14       27.63       36.36      7.11 o 
  -9   5  14       14.26       22.09      8.86 o 
  -8   5  14      194.78      178.56      9.22 o 
  -7   5  14       75.58       91.92      9.05 o 
  -6   5  14      414.12      402.57     11.29 o 
  -5   5  14      117.84      114.49      9.10 o 
  -4   5  14      243.05      251.85      9.12 o 
  -3   5  14       55.13       47.20      8.63 o 
  -2   5  14      556.55      570.37     16.60 o 
  -1   5  14      289.81      280.89      9.10 o 
   0   5  14      102.27      126.54      7.37 o 
   1   5  14     1050.50      993.70     21.91 o 
   2   5  14       42.10       40.58      7.25 o 
   3   5  14      577.31      562.17     17.11 o 
   4   5  14       13.38       16.05      6.85 o 
   5   5  14      174.43      192.73      9.18 o 
   6   5  14        7.45        5.87      6.77 o 
   7   5  14       69.58       76.68      7.13 o 
   8   5  14       30.14       38.30      7.46 o 
  -8   6  14        0.07        9.58      9.91 o 
  -7   6  14       35.63       23.72      9.86 o 
  -6   6  14        7.23       19.08      8.45 o 
  -5   6  14       40.33       39.88      8.48 o 
  -4   6  14       11.73       26.06      8.22 o 
  -3   6  14       80.80       89.14      8.82 o 
  -2   6  14      173.10      158.78      9.38 o 
  -1   6  14      171.46      180.24      8.17 o 
   0   6  14      438.72      419.80     13.91 o 
   1   6  14        0.75       16.93      7.45 o 
   2   6  14      156.24      158.61      7.42 o 
   3   6  14        0.90        7.05      7.17 o 
   4   6  14       42.05       45.02      7.01 o 
   5   6  14        1.00        5.53      7.07 o 
   6   6  14       72.36       72.19      7.47 o 
   7   6  14       15.76       28.23      7.48 o 
  -8   7  14       19.21       25.24     10.54 o 
  -7   7  14       16.70        7.71     10.59 o 
  -6   7  14        0.41       -3.96      9.01 o 
  -5   7  14        4.66        6.15      8.51 o 
  -4   7  14       75.43       75.24      8.75 o 
  -3   7  14       61.25       41.54     12.35 o 
  -2   7  14        2.00        3.49      8.41 o 
  -1   7  14       55.63       53.18      7.78 o 
   0   7  14        0.36        6.57      8.11 o 
   1   7  14        1.30       19.02      7.33 o 
   2   7  14        0.22       16.32      7.32 o 
   3   7  14       15.13       22.47      7.26 o 
   4   7  14       27.35       31.11      7.08 o 
   5   7  14        9.56       11.30      7.58 o 
   6   7  14       28.36       28.90      7.90 o 
  -6   8  14       10.30       20.75      9.24 o 
  -5   8  14       11.29       18.26      8.98 o 
  -4   8  14       21.46       32.99      8.56 o 
  -3   8  14       10.82       24.95      8.50 o 
  -2   8  14        1.81       25.55      8.79 o 
  -1   8  14       19.38       20.22      7.74 o 
   0   8  14       24.81       26.07      7.75 o 
   1   8  14       11.04       15.59      8.51 o 
   2   8  14        1.75       -9.57      8.35 o 
   3   8  14        5.77       13.73      7.10 o 
   4   8  14        1.04       15.93      7.56 o 
   5   8  14        4.99       19.32      7.99 o 
  -5   9  14        0.45        5.93     10.12 o 
  -4   9  14       47.39       45.92      8.92 o 
  -3   9  14        7.05        8.89      8.65 o 
  -2   9  14       45.62       35.98      9.11 o 
  -1   9  14       47.57       27.20     10.19 o 
   0   9  14        8.60       12.37      8.03 o 
   1   9  14       47.51       28.06      7.72 o 
   2   9  14        0.20       11.90      7.90 o 
   3   9  14       24.42       19.42      7.39 o 
  -1  10  14       18.31       19.00      8.98 o 
   0  10  14       35.04       34.47      7.99 o 
 -10   1  15       74.18       64.34      8.98 o 
  -9   1  15        1.54       11.88      8.74 o 
  -8   1  15       47.74       64.33      8.46 o 
  -7   1  15       10.50       27.14      8.71 o 
  -6   1  15      415.08      405.35     12.40 o 
  -5   1  15       44.58       56.60      7.71 o 
  -4   1  15      274.19      280.00      8.33 o 
  -3   1  15      110.47      133.68      7.75 o 
  -2   1  15       55.14       54.78      7.03 o 
  -1   1  15      358.91      363.85     14.69 o 
   0   1  15       24.13       26.45      6.99 o 
   1   1  15      859.68      838.93     29.32 o 
   2   1  15       74.05       83.57      6.70 o 
   3   1  15      392.19      399.50     16.96 o 
   4   1  15       71.93       79.84      6.82 o 
   5   1  15       66.99       84.90      8.13 o 
   6   1  15       66.27       68.19      6.70 o 
   7   1  15        0.36        5.54      6.62 o 
   8   1  15       33.45       55.10      6.98 o 
   9   1  15        0.37       -0.71      7.22 o 
 -10   2  15        4.72       15.36      8.93 o 
  -9   2  15      117.62      129.39      8.74 o 
  -8   2  15        5.35       27.07      8.63 o 
  -7   2  15      143.77      145.45     10.62 o 
  -6   2  15       18.47        7.67      8.45 o 
  -5   2  15      602.69      602.22     14.00 o 
  -4   2  15      168.50      170.32      7.56 o 
  -3   2  15      280.31      282.80      8.39 o 
  -2   2  15     1686.01     1705.88     43.66 o 
  -1   2  15       21.70       25.18      6.98 o 
   0   2  15     1040.13     1038.21     28.51 o 
   1   2  15        8.93       10.74      6.93 o 
   2   2  15     1346.36     1384.25     39.71 o 
   3   2  15      107.50      111.72      7.03 o 
   4   2  15      881.87      875.04     17.63 o 
   5   2  15      277.47      294.38      9.53 o 
   6   2  15      153.21      141.75      7.90 o 
   7   2  15      218.78      214.43     10.24 o 
   8   2  15        1.12       13.51      7.28 o 
 -10   3  15       31.79       26.61      9.55 o 
  -9   3  15        0.96        7.95      9.24 o 
  -8   3  15      150.28      124.14      8.93 o 
  -7   3  15       84.10       81.15      8.82 o 
  -6   3  15       14.41       20.24      8.92 o 
  -5   3  15       33.49       31.72      9.17 o 
  -4   3  15      166.38      184.64      8.29 o 
  -3   3  15      529.19      554.71     10.56 o 
  -2   3  15      393.10      403.03     11.26 o 
  -1   3  15      756.67      726.77     15.82 o 
   0   3  15       36.75       42.14      7.04 o 
   1   3  15      408.07      408.04     13.31 o 
   2   3  15        1.85        4.44      6.75 o 
   3   3  15       38.45       38.66      6.95 o 
   4   3  15       47.60       55.85      6.99 o 
   5   3  15      130.62      141.50      8.09 o 
   6   3  15      114.22      129.02      6.97 o 
   7   3  15        5.68       11.08      6.90 o 
   8   3  15      109.90      108.68      7.48 o 
  -9   4  15       31.24       14.10      8.86 o 
  -8   4  15      126.41      112.48      9.06 o 
  -7   4  15       19.06       35.22      8.68 o 
  -6   4  15      573.79      505.18     13.69 o 
  -5   4  15      114.69      111.62      8.31 o 
  -4   4  15      101.73       87.74      9.27 o 
  -3   4  15        2.30       20.28      8.32 o 
  -2   4  15      461.68      430.09      8.40 o 
  -1   4  15        1.13        8.29      7.49 o 
   0   4  15      242.49      236.23     10.26 o 
   1   4  15      235.37      215.03      7.21 o 
   2   4  15       27.16       37.00      6.70 o 
   3   4  15       13.04       21.51      6.94 o 
   4   4  15       32.64       36.49      7.07 o 
   5   4  15       29.87       34.15      6.64 o 
   6   4  15        0.40       12.32      6.77 o 
   7   4  15       84.42       89.04      7.26 o 
   8   4  15        1.07        5.60      7.46 o 
  -9   5  15       14.86       18.72      8.88 o 
  -8   5  15       31.73       28.20     10.35 o 
  -7   5  15        3.31        3.67      8.51 o 
  -6   5  15        1.45       14.02      8.17 o 
  -5   5  15       71.74       74.91      8.31 o 
  -4   5  15       24.24       25.73      8.26 o 
  -3   5  15        0.22       14.32      9.32 o 
  -2   5  15        7.56       10.55      7.98 o 
  -1   5  15       93.81       91.19      8.04 o 
   0   5  15      215.34      221.67     10.49 o 
   1   5  15        0.35        8.54      7.42 o 
   2   5  15      214.90      235.18      8.93 o 
   3   5  15       77.45       79.50      7.16 o 
   4   5  15       63.05       71.72     11.41 o 
   5   5  15       10.83        6.31      7.14 o 
   6   5  15        2.60       17.59      7.09 o 
   7   5  15        0.17       10.30      6.83 o 
  -8   6  15       16.97       20.11     10.26 o 
  -7   6  15        9.45       14.02      8.54 o 
  -6   6  15       66.94       53.73      8.43 o 
  -5   6  15        9.06        8.96      8.30 o 
  -4   6  15       32.97       44.80      8.45 o 
  -3   6  15      152.89      166.28      8.58 o 
  -2   6  15       22.43       26.57      8.82 o 
  -1   6  15        1.05       10.76      7.56 o 
   0   6  15       38.89       45.34      7.55 o 
   1   6  15       65.34       50.53      7.30 o 
   2   6  15       21.97       30.72      6.89 o 
   3   6  15       25.09       25.76      7.61 o 
   4   6  15       17.65       21.47      7.33 o 
   5   6  15       13.22       21.34      6.76 o 
   6   6  15        1.35        9.51      7.18 o 
   7   6  15       17.30       21.47      8.12 o 
  -7   7  15       67.34       53.27     10.16 o 
  -6   7  15       50.86       41.80      8.89 o 
  -5   7  15        8.82        9.86      8.85 o 
  -4   7  15       30.91       34.97      8.12 o 
  -3   7  15       31.78       12.09      8.96 o 
  -2   7  15       30.50       61.91     10.97 o 
  -1   7  15      151.60      144.11      9.28 o 
   0   7  15       54.71       48.82      7.50 o 
   1   7  15       19.23       29.11      7.21 o 
   2   7  15      181.69      161.42      8.51 o 
   3   7  15        1.70       15.35      6.99 o 
   4   7  15       51.47       49.40      7.75 o 
   5   7  15       48.24       40.94      7.61 o 
   6   7  15       18.07       21.10      8.02 o 
  -6   8  15        0.95       17.43      9.11 o 
  -5   8  15       42.87       32.71      8.63 o 
  -4   8  15       59.90       54.75      8.91 o 
  -3   8  15       31.24       36.99      9.13 o 
  -2   8  15      107.42      114.16      8.35 o 
  -1   8  15        0.15        9.01      8.31 o 
   0   8  15       73.71       75.22      7.77 o 
   1   8  15        0.15        6.82      8.60 o 
   2   8  15      135.92      120.68      7.54 o 
   3   8  15       20.46       21.11      7.55 o 
   4   8  15       22.11       35.92      7.72 o 
  -4   9  15        0.31       -4.35      8.97 o 
  -3   9  15       19.62       35.66      8.58 o 
  -2   9  15        0.89        3.37      8.88 o 
  -1   9  15       51.35       58.51      8.47 o 
   0   9  15        9.07       21.36      7.97 o 
   1   9  15       62.38       45.50      7.56 o 
   2   9  15        1.65       17.82      7.50 o 
 -10   0  16        1.34        1.94     11.55 o 
  -9   0  16       85.07       74.65     11.83 o 
  -8   0  16       96.03       99.20     11.55 o 
  -7   0  16      118.99      131.12     10.66 o 
  -6   0  16      259.12      253.85     11.27 o 
  -5   0  16      232.40      254.64     17.61 o 
  -4   0  16      638.53      656.62     33.45 o 
  -3   0  16       52.54       61.95     10.34 o 
  -2   0  16     1143.96     1144.99     55.60 o 
  -1   0  16      185.19      175.82     10.26 o 
   0   0  16     1635.84     1681.54     75.79 o 
   1   0  16      204.16      229.55     10.31 o 
   2   0  16      179.00      186.30      9.85 o 
   3   0  16      144.57      146.69      9.86 o 
   4   0  16      171.13      168.10     10.17 o 
   5   0  16      645.52      676.46     26.29 o 
   6   0  16        0.10        1.43     10.29 o 
   7   0  16      243.23      243.49     19.95 o 
   8   0  16       29.68       37.89     11.17 o 
 -10   1  16       60.13       63.41      8.68 o 
  -9   1  16       13.74       17.06      8.14 o 
  -8   1  16       89.71       96.57      8.26 o 
  -7   1  16       17.11       20.60      8.47 o 
  -6   1  16      162.87      159.11      8.73 o 
  -5   1  16      118.50       98.74      7.66 o 
  -4   1  16      157.07      153.00      7.73 o 
  -3   1  16     1024.82      967.80     28.65 o 
  -2   1  16        3.66       10.43      7.12 o 
  -1   1  16      383.38      370.69     11.89 o 
   0   1  16      190.94      167.90      7.31 o 
   1   1  16      178.85      187.75      6.93 o 
   2   1  16      101.40       93.00      6.73 o 
   3   1  16      410.97      401.54      7.81 o 
   4   1  16      161.64      179.64      6.95 o 
   5   1  16       64.81       73.29      6.93 o 
   6   1  16      169.99      160.60      6.85 o 
   7   1  16        3.20        2.37      7.83 o 
   8   1  16       16.71       17.14      6.86 o 
  -9   2  16        0.12       10.48      8.08 o 
  -8   2  16        9.66       16.42      8.05 o 
  -7   2  16        0.30       16.78     10.54 o 
  -6   2  16       60.79       54.51      9.36 o 
  -5   2  16        2.16        0.32      8.24 o 
  -4   2  16       29.97       24.97      7.96 o 
  -3   2  16      146.86      134.90      7.64 o 
  -2   2  16       43.69       37.89      7.19 o 
  -1   2  16      176.70      167.69      7.17 o 
   0   2  16       13.63       19.91      7.21 o 
   1   2  16       65.86       80.57      6.68 o 
   2   2  16       44.55       55.00      6.66 o 
   3   2  16      512.20      472.39     12.54 o 
   4   2  16        2.18       12.13      6.77 o 
   5   2  16       15.76       12.59      6.92 o 
   6   2  16        8.23       24.64      6.78 o 
   7   2  16        5.39        1.64      7.05 o 
   8   2  16        1.33       18.13      7.02 o 
  -9   3  16        3.14       23.90      9.35 o 
  -8   3  16       31.74       43.01      8.90 o 
  -7   3  16       23.09       32.72      9.04 o 
  -6   3  16       37.04       54.55      8.94 o 
  -5   3  16        4.48        9.42      9.64 o 
  -4   3  16       72.60       78.18      9.11 o 
  -3   3  16       57.95       70.48      8.18 o 
  -2   3  16       29.60       22.14      7.30 o 
  -1   3  16      174.05      188.46      7.12 o 
   0   3  16       70.44       75.56      8.79 o 
   1   3  16        1.80       -3.34      6.88 o 
   2   3  16       51.03       60.20      6.66 o 
   3   3  16      195.54      199.59      8.31 o 
   4   3  16       36.73       54.53      8.60 o 
   5   3  16       74.11       81.29      6.92 o 
   6   3  16        5.89       13.91      7.08 o 
   7   3  16        1.86       17.80      6.71 o 
   8   3  16        2.00       11.36      6.93 o 
  -9   4  16       54.00       59.22      9.55 o 
  -8   4  16        4.36       -8.61     10.43 o 
  -7   4  16      119.51      106.89      8.77 o 
  -6   4  16       28.35       23.62      9.41 o 
  -5   4  16      145.43      171.36      9.11 o 
  -4   4  16      249.19      234.20      8.66 o 
  -3   4  16       17.96       28.47      8.37 o 
  -2   4  16      228.13      234.61      7.99 o 
  -1   4  16       75.07       74.92      7.88 o 
   0   4  16      167.80      206.13      7.77 o 
   1   4  16      121.35      116.59      7.05 o 
   2   4  16      299.78      298.80      8.53 o 
   3   4  16      379.29      352.34     12.19 o 
   4   4  16       57.94       71.80      6.88 o 
   5   4  16      151.36      151.44      8.16 o 
   6   4  16        0.05        8.15      6.84 o 
   7   4  16       28.91       42.84      7.26 o 
  -8   5  16        1.29       16.44     10.41 o 
  -7   5  16        2.02       -0.68      8.46 o 
  -6   5  16      196.73      204.33      8.94 o 
  -5   5  16      179.15      167.51      8.58 o 
  -4   5  16       89.25      115.26      8.23 o 
  -3   5  16      513.13      500.95      9.33 o 
  -2   5  16        1.91       29.11      8.77 o 
  -1   5  16      268.17      274.93      8.00 o 
   0   5  16       11.17       19.06      7.07 o 
   1   5  16      405.33      401.69     12.24 o 
   2   5  16        2.84       11.03      7.17 o 
   3   5  16       99.16      102.60      7.22 o 
   4   5  16      129.48      139.92      8.26 o 
   5   5  16        1.87        5.90      6.99 o 
   6   5  16      179.78      164.51      7.29 o 
   7   5  16        0.10        2.15      8.13 o 
  -7   6  16       23.37       13.56      8.61 o 
  -6   6  16       66.30       57.82      9.11 o 
  -5   6  16       28.93       27.10      8.84 o 
  -4   6  16      151.18      143.67      8.42 o 
  -3   6  16       19.94       18.09      7.97 o 
  -2   6  16      128.76      128.35      9.30 o 
  -1   6  16       17.56       17.23      7.55 o 
   0   6  16       90.17       87.16      7.51 o 
   1   6  16       20.59       21.37      7.55 o 
   2   6  16       14.03       26.79      7.65 o 
   3   6  16       78.83       80.39      7.39 o 
   4   6  16        4.61       16.98      7.06 o 
   5   6  16       27.95       29.00      7.18 o 
   6   6  16       11.53       21.44      7.37 o 
  -6   7  16        4.42       -0.31      8.98 o 
  -5   7  16        2.66        4.09      9.15 o 
  -4   7  16        2.50       16.77      8.21 o 
  -3   7  16       15.25       18.52      8.27 o 
  -2   7  16       10.04        7.41      8.42 o 
  -1   7  16        4.20       11.30      8.84 o 
   0   7  16       79.54       77.25      7.91 o 
   1   7  16       60.87       52.06      7.40 o 
   2   7  16        5.66       15.60      7.24 o 
   3   7  16        0.87       23.49      7.43 o 
   4   7  16        0.18        3.61      7.51 o 
   5   7  16        1.80       25.66      9.28 o 
  -5   8  16        1.05       16.35      8.90 o 
  -4   8  16        3.80       14.81      8.93 o 
  -3   8  16        6.39        1.72      8.50 o 
  -2   8  16       23.70       21.23      8.41 o 
  -1   8  16       58.09       50.48      8.55 o 
   0   8  16        0.39       14.79      7.79 o 
   1   8  16       60.18       67.88      8.28 o 
   2   8  16       38.17       40.79      7.76 o 
   3   8  16        1.89       -5.55      7.76 o 
  -2   9  16        5.72        6.84      8.37 o 
  -1   9  16       11.43       11.95      9.11 o 
   0   9  16        4.98        6.06      8.24 o 
  -9   1  17       63.12       50.78      8.62 o 
  -8   1  17       15.09       11.50      7.87 o 
  -7   1  17       52.06       52.49      9.96 o 
  -6   1  17      177.19      168.46      8.35 o 
  -5   1  17      163.73      161.27      7.85 o 
  -4   1  17        0.80        9.76      7.10 o 
  -3   1  17       36.39       53.50      7.47 o 
  -2   1  17      154.04      153.73     10.12 o 
  -1   1  17       20.08       34.67      7.57 o 
   0   1  17       15.67       31.37      7.08 o 
   1   1  17       21.45       34.65      6.87 o 
   2   1  17      402.68      413.77     14.68 o 
   3   1  17        0.38        6.71      6.83 o 
   4   1  17      257.40      244.55      7.11 o 
   5   1  17        3.69       22.99      6.65 o 
   6   1  17       24.70       18.08      6.81 o 
   7   1  17        0.44       13.56      6.87 o 
  -9   2  17        6.71        8.89      8.90 o 
  -8   2  17       35.25       36.84      8.11 o 
  -7   2  17       19.31       32.25      8.57 o 
  -6   2  17      177.06      176.75      9.44 o 
  -5   2  17       15.18       23.81      8.15 o 
  -4   2  17      546.99      549.69     15.68 o 
  -3   2  17        8.35        4.99      7.27 o 
  -2   2  17      349.49      368.54     15.42 o 
  -1   2  17      282.83      325.57      9.83 o 
   0   2  17      113.34      116.98      7.36 o 
   1   2  17      259.42      293.10     10.54 o 
   2   2  17      214.05      225.48      8.04 o 
   3   2  17      234.92      244.43      7.47 o 
   4   2  17        2.90        9.21      6.88 o 
   5   2  17      226.30      226.09      9.20 o 
   6   2  17        8.00       17.78      6.82 o 
   7   2  17       43.53       41.59      7.66 o 
  -9   3  17       10.31       25.30      8.72 o 
  -8   3  17       80.71       73.36      9.18 o 
  -7   3  17      135.19      111.07      9.52 o 
  -6   3  17        0.38       15.50      8.80 o 
  -5   3  17      569.94      519.16     15.68 o 
  -4   3  17       29.39       41.95      8.06 o 
  -3   3  17      777.95      758.06     19.32 o 
  -2   3  17       39.08       53.46      7.93 o 
  -1   3  17      599.07      580.66     14.65 o 
   0   3  17      163.93      166.95      7.26 o 
   1   3  17      313.87      301.90     10.40 o 
   2   3  17      296.03      301.07     11.41 o 
   3   3  17       95.35       92.08      6.84 o 
   4   3  17      326.57      311.53     11.72 o 
   5   3  17       40.61       41.75      6.95 o 
   6   3  17      123.01      126.93      7.37 o 
   7   3  17       23.45       24.87      6.87 o 
  -8   4  17        3.11       10.50     10.09 o 
  -7   4  17        3.56       15.33      9.19 o 
  -6   4  17       39.26       35.52      8.82 o 
  -5   4  17        9.06       26.45      8.30 o 
  -4   4  17       19.20       17.35      8.88 o 
  -3   4  17      111.11      105.81      9.32 o 
  -2   4  17       38.50       41.66      7.23 o 
  -1   4  17       79.46       84.25      7.29 o 
   0   4  17       51.26       40.73      7.17 o 
   1   4  17      119.05      108.18      7.57 o 
   2   4  17       25.57       33.94      7.09 o 
   3   4  17      111.06       95.93      7.04 o 
   4   4  17       10.07        4.59      7.09 o 
   5   4  17       59.88       59.22      7.19 o 
   6   4  17       14.50       24.43      7.06 o 
  -7   5  17        0.21        9.57      8.55 o 
  -6   5  17        1.20        9.54      8.05 o 
  -5   5  17        3.90       13.98      8.87 o 
  -4   5  17       37.85       26.59      9.34 o 
  -3   5  17        1.40        9.01      7.85 o 
  -2   5  17       31.47       37.29      8.05 o 
  -1   5  17       13.24       16.06      7.59 o 
   0   5  17       22.94       16.09      7.42 o 
   1   5  17        0.37        7.07      7.22 o 
   2   5  17       25.56       32.43      7.13 o 
   3   5  17        2.09        9.90      6.97 o 
   4   5  17        0.02        8.44      8.29 o 
   5   5  17        4.97       15.69      7.13 o 
   6   5  17        1.90       19.97      7.14 o 
  -7   6  17       64.67       42.18      9.77 o 
  -6   6  17       17.81       28.71      8.63 o 
  -5   6  17       40.44       37.99      8.16 o 
  -4   6  17       73.56       73.47      9.00 o 
  -3   6  17        1.03        1.26      8.17 o 
  -2   6  17       78.45       73.42      8.09 o 
  -1   6  17        1.01       21.13      7.77 o 
   0   6  17      112.41      111.45      7.92 o 
   1   6  17       40.51       38.39      7.60 o 
   2   6  17        4.68       12.17      7.38 o 
   3   6  17       70.98       59.79      7.55 o 
   4   6  17        3.76       12.86      7.18 o 
   5   6  17       32.48       33.82      7.10 o 
  -5   7  17      144.59      116.15      9.09 o 
  -4   7  17        7.13        8.19      8.17 o 
  -3   7  17       64.85       61.57      8.76 o 
  -2   7  17       38.87       36.44      8.61 o 
  -1   7  17      102.70      109.69      8.88 o 
   0   7  17       93.49       73.66      8.45 o 
   1   7  17      231.75      211.81     13.34 o 
   2   7  17      179.43      151.04      8.04 o 
   3   7  17       26.08       34.15      7.73 o 
   4   7  17       81.58       62.43      8.03 o 
  -3   8  17        3.23        5.99      8.76 o 
  -2   8  17       36.90       43.94      9.00 o 
  -1   8  17       10.83        9.03     11.21 o 
   0   8  17        2.00        9.53      7.79 o 
   1   8  17        6.71       21.49      8.40 o 
   2   8  17       20.90       31.43      7.46 o 
  -9   0  18       29.90       32.34     12.59 o 
  -8   0  18       68.02       67.60     12.13 o 
  -7   0  18        0.08       15.64     12.66 o 
  -6   0  18      441.52      413.04     24.80 o 
  -5   0  18       64.94       76.33     10.43 o 
  -4   0  18      424.02      415.71     26.72 o 
  -3   0  18      138.97      159.48     15.81 o 
  -2   0  18      286.91      287.27     18.00 o 
  -1   0  18      117.83      144.84     11.20 o 
   0   0  18      158.34      126.74     10.03 o 
   1   0  18      853.17      883.20     35.66 o 
   2   0  18       19.61       37.30      9.20 o 
   3   0  18      518.44      539.37     12.05 o 
   4   0  18      112.20      120.65      9.79 o 
   5   0  18      205.77      207.52      9.94 o 
   6   0  18       67.26       76.68     10.34 o 
   7   0  18      135.75      111.89     10.10 o 
  -8   1  18        7.78       24.05      7.91 o 
  -7   1  18      158.06      134.22     10.25 o 
  -6   1  18       15.95       17.38      7.71 o 
  -5   1  18      152.75      153.09      7.47 o 
  -4   1  18       99.38      116.34     10.88 o 
  -3   1  18      206.93      205.95      7.74 o 
  -2   1  18      102.45      110.34      7.50 o 
  -1   1  18      163.94      148.17      7.49 o 
   0   1  18      409.95      408.83     12.00 o 
   1   1  18        8.58       21.62      6.80 o 
   2   1  18      223.64      221.56      8.87 o 
   3   1  18       59.04       59.01      6.59 o 
   4   1  18      122.21      129.58      7.40 o 
   5   1  18       19.20       24.92      6.95 o 
   6   1  18       38.94       39.37      6.91 o 
   7   1  18       29.71       26.92      7.16 o 
  -8   2  18        0.42       12.79      8.77 o 
  -7   2  18        0.07        0.74      8.86 o 
  -6   2  18       68.92       58.22      9.27 o 
  -5   2  18        0.72        1.03      8.26 o 
  -4   2  18        0.97       14.81      7.85 o 
  -3   2  18       92.51       85.04      7.49 o 
  -2   2  18        2.84       13.25      7.12 o 
  -1   2  18      144.84      126.60      7.16 o 
   0   2  18        0.38        6.15      7.00 o 
   1   2  18       24.99       28.82      6.93 o 
   2   2  18       25.43       39.21      6.65 o 
   3   2  18       51.19       46.60      7.15 o 
   4   2  18        0.70       15.64      6.89 o 
   5   2  18        0.62        9.09      7.02 o 
   6   2  18       18.29       15.54      7.16 o 
   7   2  18        4.85       22.72      7.08 o 
  -8   3  18        1.49        2.32      9.68 o 
  -7   3  18       76.98       79.02     10.95 o 
  -6   3  18        0.18        2.15      8.26 o 
  -5   3  18       53.31       60.64      7.90 o 
  -4   3  18       14.25       12.15      8.21 o 
  -3   3  18       10.49       23.38      7.80 o 
  -2   3  18        1.56        0.64      7.06 o 
  -1   3  18      188.56      180.66      7.39 o 
   0   3  18       46.06       66.30      7.32 o 
   1   3  18        3.23       17.14      6.98 o 
   2   3  18       15.27       35.94      7.15 o 
   3   3  18        1.82       10.02      7.04 o 
   4   3  18        3.12       22.54      6.82 o 
   5   3  18        0.61        8.43      6.92 o 
   6   3  18       20.95       38.91      7.06 o 
  -7   4  18       41.11       45.21      8.73 o 
  -6   4  18      133.10      123.49      9.10 o 
  -5   4  18       12.29       17.29     11.52 o 
  -4   4  18       95.92      107.79      8.21 o 
  -3   4  18       72.49       75.98      7.95 o 
  -2   4  18       86.40      107.11      7.80 o 
  -1   4  18      128.33      135.40      7.31 o 
   0   4  18       68.86       62.16      7.24 o 
   1   4  18      268.62      259.57     12.98 o 
   2   4  18       19.84        8.96      6.95 o 
   3   4  18      230.65      223.77      7.57 o 
   4   4  18        4.51        1.31      6.89 o 
   5   4  18       45.37       47.78      7.20 o 
   6   4  18        5.94       12.82      7.15 o 
  -7   5  18       27.12       38.06      8.83 o 
  -6   5  18        0.25        9.89      8.46 o 
  -5   5  18       81.77       79.14      8.85 o 
  -4   5  18       68.57       64.56      9.12 o 
  -3   5  18      136.77      141.01      8.74 o 
  -2   5  18      189.93      174.31      9.04 o 
  -1   5  18       10.15       20.14      7.36 o 
   0   5  18      221.04      220.57      8.06 o 
   1   5  18       31.57       31.73      7.71 o 
   2   5  18      260.58      229.95      8.58 o 
   3   5  18        7.85       14.55      7.09 o 
   4   5  18      117.95      108.91      7.18 o 
   5   5  18       10.63       13.63      6.70 o 
  -6   6  18       78.33       64.44      9.21 o 
  -5   6  18        3.74       11.03      8.74 o 
  -4   6  18       60.66       55.76      8.72 o 
  -3   6  18       69.71       71.72      9.42 o 
  -2   6  18       27.25       30.19      7.97 o 
  -1   6  18       29.75       31.92      7.83 o 
   0   6  18        3.81       21.23      8.01 o 
   1   6  18       23.19       28.69      7.33 o 
   2   6  18        1.04        9.69      7.17 o 
   3   6  18       61.76       56.36      7.83 o 
   4   6  18       20.75       22.20      7.48 o 
  -4   7  18        9.66       32.79      8.77 o 
  -3   7  18        1.66        5.13      8.32 o 
  -2   7  18        7.92       14.14      9.01 o 
  -1   7  18        0.64       22.30     10.03 o 
   0   7  18       40.97       34.77      7.69 o 
   1   7  18       22.96       21.30      7.90 o 
   2   7  18        0.84       10.33      7.40 o 
  -8   1  19        0.01        4.58      8.81 o 
  -7   1  19       39.46       35.55      8.44 o 
  -6   1  19       10.20       21.46      7.95 o 
  -5   1  19       46.44       42.88      7.64 o 
  -4   1  19      148.83      150.77      8.12 o 
  -3   1  19       69.32       78.65      7.72 o 
  -2   1  19      382.42      362.12     10.26 o 
  -1   1  19        3.52       23.39      6.99 o 
   0   1  19      248.08      237.70      7.39 o 
   1   1  19        2.29        8.20      6.87 o 
   2   1  19      331.56      322.96     10.49 o 
   3   1  19       12.72       14.77      7.04 o 
   4   1  19       37.40       44.37      6.77 o 
   5   1  19       23.75       23.01      7.02 o 
   6   1  19        2.13       12.83      7.06 o 
  -8   2  19      104.07       75.47      9.82 o 
  -7   2  19       28.64       27.06      9.35 o 
  -6   2  19      128.54      127.87      9.51 o 
  -5   2  19      150.16      143.18      9.19 o 
  -4   2  19      101.08      116.31      7.84 o 
  -3   2  19      153.32      148.27     12.37 o 
  -2   2  19       79.03       76.75      7.52 o 
  -1   2  19      536.65      520.89     15.73 o 
   0   2  19        0.33       19.91      7.75 o 
   1   2  19      333.22      319.40      7.57 o 
   2   2  19      189.35      217.35     10.53 o 
   3   2  19      102.01      120.35      7.54 o 
   4   2  19      152.95      154.59      7.58 o 
   5   2  19       33.61       33.97      6.98 o 
   6   2  19      125.08      118.54      7.38 o 
  -7   3  19      148.16      149.92     11.20 o 
  -6   3  19       24.34       27.87      8.69 o 
  -5   3  19       89.69       89.94      8.91 o 
  -4   3  19      143.70      151.69      8.80 o 
  -3   3  19       99.41      104.72      7.96 o 
  -2   3  19      106.67      119.82      8.00 o 
  -1   3  19       12.17       19.83      6.98 o 
   0   3  19      293.94      287.04      8.02 o 
   1   3  19       18.98       30.72      7.14 o 
   2   3  19       93.81       76.73      7.54 o 
   3   3  19       53.01       48.28      7.06 o 
   4   3  19      104.11      111.10      7.16 o 
   5   3  19      104.98      100.24      7.42 o 
  -7   4  19       38.12       34.72      9.51 o 
  -6   4  19        5.06       19.94      9.06 o 
  -5   4  19       15.02       33.87     13.04 o 
  -4   4  19        0.57       17.84      8.01 o 
  -3   4  19       34.00       39.66      7.86 o 
  -2   4  19       26.25       35.92      7.86 o 
  -1   4  19       57.45       51.91      7.47 o 
   0   4  19       18.84       21.78      7.17 o 
   1   4  19       60.72       59.58      7.47 o 
   2   4  19       69.21       69.64      8.09 o 
   3   4  19       55.16       56.71      7.36 o 
   4   4  19        3.60       11.13      6.91 o 
   5   4  19        6.29       11.07      7.39 o 
  -6   5  19        0.45       12.59      8.17 o 
  -5   5  19       10.88       22.09      8.74 o 
  -4   5  19       30.77       35.06      8.89 o 
  -3   5  19       18.92       25.13      8.51 o 
  -2   5  19        1.67        6.64      7.87 o 
  -1   5  19       34.82       40.93      7.45 o 
   0   5  19        4.47       11.80      7.50 o 
   1   5  19        1.98       11.78      7.66 o 
   2   5  19        1.68       11.10      7.40 o 
   3   5  19        0.77       11.97      7.66 o 
   4   5  19       10.06       11.43      7.49 o 
  -5   6  19        2.59       14.42      8.76 o 
  -4   6  19       38.39       37.73      8.74 o 
  -3   6  19       16.36       22.86      9.40 o 
  -2   6  19       36.93       60.99     13.66 o 
  -1   6  19       48.50       43.69      7.98 o 
   0   6  19        1.03       11.94      7.88 o 
   1   6  19       85.24       65.16      7.60 o 
   2   6  19        0.97        9.29      7.48 o 
   3   6  19       48.19       45.79      7.37 o 
  -2   7  19       66.48       46.52      9.14 o 
  -1   7  19        0.14        2.22     11.31 o 
   0   7  19       58.41       35.30      8.61 o 
  -7   0  20       60.21       29.78     13.73 o 
  -6   0  20       24.01       16.71     11.02 o 
  -5   0  20      182.64      181.33     12.78 o 
  -4   0  20       86.66       98.84     10.72 o 
  -3   0  20      236.95      214.45     12.30 o 
  -2   0  20       25.09       40.23     11.68 o 
  -1   0  20      279.33      268.64     11.15 o 
   0   0  20       68.21       74.43      9.88 o 
   1   0  20      178.80      160.02      9.94 o 
   2   0  20       57.72       78.51      9.85 o 
   3   0  20       49.39       46.30      9.69 o 
   4   0  20      211.95      236.41     17.93 o 
   5   0  20        0.32       19.78     10.20 o 
  -7   1  20       58.95       61.22      9.37 o 
  -6   1  20       80.59       67.02      8.23 o 
  -5   1  20        7.57       22.11      7.68 o 
  -4   1  20      216.91      199.17      8.39 o 
  -3   1  20        5.59       12.70      7.67 o 
  -2   1  20      282.27      273.16      8.35 o 
  -1   1  20       10.90       25.11      6.98 o 
   0   1  20      231.94      213.08      8.02 o 
   1   1  20      166.44      161.27      7.54 o 
   2   1  20      139.97      145.11      7.29 o 
   3   1  20      183.50      181.51      9.11 o 
   4   1  20        7.61       22.44      7.53 o 
   5   1  20      115.39      106.37     10.16 o 
  -7   2  20        1.30       19.27      9.10 o 
  -6   2  20        3.96       13.75      9.11 o 
  -5   2  20        9.63        4.85      8.56 o 
  -4   2  20        1.92        9.58      7.98 o 
  -3   2  20       13.10       13.94      7.45 o 
  -2   2  20        4.90       10.91      7.34 o 
  -1   2  20       12.80       10.33      7.30 o 
   0   2  20       20.70       21.83      7.18 o 
   1   2  20        1.76        6.47      7.88 o 
   2   2  20       49.45       57.67      7.21 o 
   3   2  20        0.93        5.71      6.95 o 
   4   2  20        0.42        3.74      7.42 o 
   5   2  20        0.78        0.83      7.21 o 
  -6   3  20        0.55        4.79      8.59 o 
  -5   3  20       35.56       40.77      8.55 o 
  -4   3  20       19.16       21.29      7.87 o 
  -3   3  20        0.18        7.68      7.58 o 
  -2   3  20       22.88       24.29      7.39 o 
  -1   3  20        5.61        3.36      7.83 o 
   0   3  20       33.63       43.82      7.60 o 
   1   3  20       25.09       35.52      7.28 o 
   2   3  20       56.49       73.39      7.47 o 
   3   3  20       41.44       29.89      7.27 o 
   4   3  20       23.38       25.88      7.08 o 
  -6   4  20       62.78       53.40      9.33 o 
  -5   4  20       96.31       92.01      9.43 o 
  -4   4  20       23.61       23.68      8.34 o 
  -3   4  20      241.69      205.35      9.64 o 
  -2   4  20        1.19       10.16      8.11 o 
  -1   4  20      183.95      176.83      9.05 o 
   0   4  20       18.03       12.07      7.36 o 
   1   4  20       76.15       77.39      7.64 o 
   2   4  20       54.67       49.36      7.46 o 
   3   4  20       18.42       33.77      7.18 o 
   4   4  20       77.71       80.54      7.45 o 
  -4   5  20      122.49      118.14      9.49 o 
  -3   5  20        2.67        3.42      8.36 o 
  -2   5  20      183.42      155.38      9.41 o 
  -1   5  20       44.96       33.85      7.88 o 
   0   5  20      118.11      109.07      8.02 o 
   1   5  20       52.54       59.48      8.03 o 
   2   5  20       25.06       39.52      7.48 o 
   3   5  20       59.21       54.61      7.98 o 
  -3   6  20        2.27       30.63     10.04 o 
  -2   6  20        2.25       12.06      8.51 o 
  -1   6  20        6.43        2.14      8.07 o 
   0   6  20       32.74       31.19      8.15 o 
   1   6  20        2.81        4.54      7.91 o 
  -6   1  21       62.71       53.88      9.19 o 
  -5   1  21        4.92       13.20      8.25 o 
  -4   1  21       76.14       66.65      7.96 o 
  -3   1  21        7.97        4.13      7.72 o 
  -2   1  21      163.49      153.96     12.41 o 
  -1   1  21       50.01       29.73      7.54 o 
   0   1  21       14.47       27.46      7.35 o 
   1   1  21       34.85       44.09      7.42 o 
   2   1  21        1.04       14.76      7.65 o 
   3   1  21       84.83       92.65      7.26 o 
   4   1  21        8.73       20.54      7.67 o 
  -6   2  21        2.50        3.30      9.56 o 
  -5   2  21      219.75      195.36     11.94 o 
  -4   2  21       19.26       28.21      7.95 o 
  -3   2  21      158.01      161.54      7.87 o 
  -2   2  21       56.04       71.44      9.47 o 
  -1   2  21       72.14       81.47      7.64 o 
   0   2  21      125.94      133.28      7.55 o 
   1   2  21       75.49       78.45      7.23 o 
   2   2  21      179.38      171.97      7.31 o 
   3   2  21        0.31       23.35      7.56 o 
   4   2  21       92.70       76.94      7.39 o 
  -5   3  21       25.39       16.02      9.93 o 
  -4   3  21       73.25       54.74      8.85 o 
  -3   3  21       59.28       62.54      7.99 o 
  -2   3  21       40.87       28.26      7.78 o 
  -1   3  21      143.40      121.34      7.68 o 
   0   3  21       39.09       37.90      7.55 o 
   1   3  21      166.18      157.61      9.94 o 
   2   3  21        1.98        2.56      7.91 o 
   3   3  21       57.06       47.08      7.39 o 
  -4   4  21        2.96       11.92      8.40 o 
  -3   4  21       20.93       21.59      8.32 o 
  -2   4  21        1.80       24.59      7.91 o 
  -1   4  21       27.24       21.75      7.85 o 
   0   4  21       14.01       13.01      7.55 o 
   1   4  21        0.62       15.12      8.00 o 
   2   4  21       17.50       25.60      8.01 o 
  -2   5  21        0.35       19.86      8.93 o 
  -1   5  21       14.55       18.49      8.14 o 
   0   5  21        1.67       30.16      7.62 o 
  -5   0  22       24.23       20.91     17.75 o 
  -4   0  22       47.41       53.40     11.00 o 
  -3   0  22       26.20       40.43     11.47 o 
  -2   0  22       96.66       72.62     11.56 o 
  -1   0  22       10.87       14.97     11.35 o 
   0   0  22      138.66      123.04     10.93 o 
   1   0  22       79.93       92.70      9.97 o 
   2   0  22       27.20       12.44      9.95 o 
  -4   1  22       45.30       43.35      8.43 o 
  -3   1  22       64.91       48.80      8.04 o 
  -2   1  22       10.49       12.65      7.72 o 
  -1   1  22      114.62      102.57      8.01 o 
   0   1  22        5.74       14.21      7.69 o 
   1   1  22       63.09       65.58      7.68 o 
   2   1  22        0.24       11.83      7.31 o 
  -4   2  22        2.58       18.27      8.31 o 
  -3   2  22       18.04       23.43      8.32 o 
  -2   2  22       27.02       26.36      7.39 o 
  -1   2  22        6.91       27.49      7.35 o 
   0   2  22       19.18       28.94      7.66 o 
   1   2  22        2.07       15.90      7.52 o 
   2   2  22       81.23       82.35      8.61 o 
  -3   3  22       19.31       23.94      8.23 o 
  -2   3  22       14.29       21.67      7.97 o 
  -1   3  22        5.80        7.49      8.67 o 
   0   3  22        5.90       13.23      7.68 o 
   1   3  22        5.21        7.02      7.73 o 
  -2   1  23        9.16       11.24      8.24 o 
  -1   1  23       81.69       69.61      8.62 o 
                                                 
